# Supplementary material for: An alarmingly high nasal carriage rate of Streptococcus pneumoniae serotype 19F non-susceptible to multiple beta-lactam antimicrobials among Vietnamese children
Source: BMC Infect Dis. 2019 Mar 11;19:241. doi: 10.1186/s12879-019-3861-2 (PMC6416861; doi:10.1186/s12879-019-3861-2)
Supplement: Supplementary file 9 — Data set used for analysis. (XLSX 98 kb) [file 12879_2019_3861_MOESM9_ESM.xlsx]

## Sheet: Data set (colonization study)an
ARI cases	Analysis_excluding under 6m	Sp detection +	Sp culture positive	Antibiotic test	NS to multiple beta-lactams	PEN	CTX	MEM	AMP	AMX	AMC	CEC	CXM	FEP	IPM	CLI	CHL	SXT	ERY	CLR	AZM	TET	OFX	RIF	VAN	Male_sex	Large family (>=5 persons)	Age group (1-6)	Daycare attendance	Prior antimicrobials use	Duration of hospitalization (Days)	Cps_A	Serotype	Multiple serotype	Lyt_A	pbp1a	pbp2b	pbp2x	erm_B	mef_A	Season	Age (6-11m)	Age (1-2y)	Age (3y-)	Age (1y-)
1	1	0	0	9																						0	0	5	1	0	1										1	0	0	1	1
1	1	0	0	9																						1	1	4	0	0	2										1	0	1	0	1
1	1	0	0	9																						0	0	5	1	0	2										1	0	0	1	1
1	9	0	0	9																						0	0	1	0	0	4										1	0	0	0	0
1	1	1	1	1	0	0.5	0.5	0.25	2	0.5	0.5	16	2	0.5	0.125	128	2	129	1	1	4	32	4	0.125	0.25	0	1	5	1	0	5	1	6AB	0	1	0	0	0	1	0	1	0	0	1	1
1	1	1	1	1	0	0.5	0.5	0.25	2	0.5	0.5	16	2	0.5	0.125	129	2	129	1	1	8	64	4	0.125	0.25	0	1	2	0	0	4	1	6AB	0	1	0	0	0	1	0	1	1	0	0	0
1	1	0	0	9																						0	0	4	1	0	7										1	0	1	0	1
1	1	0	0	9																						0	1	4	0	0	2										1	0	1	0	1
1	9	1	1	1	0	0.25	0.5	0.125	1	0.5	0.5	16	1	0.5	0.032	129	1	128	4	8	4	32	1	0.125	0.25	0	1	1	0	0	6	0	NT	0	1	1	0	0	1	0	1	0	0	0	0
1	1	0	0	9																						1	1	4	1	0	4										1	0	1	0	1
1	1	1	1	1	0	1	0.5	0.5	2	2	0.5	128	4	0.5	0.25	0.032	4	64	0.5	0.25	0.5	0.25	2	0.125	0.25	1	1	4	1	0	7	1	23F	0	1	0	0	0	1	0	1	0	1	0	1
1	1	0	0	9																						1	0	3	1	0	3										1	0	1	0	1
1	1	0	0	9																						1	1	2	1	0	2										1	1	0	0	0
1	1	1	1	1	0	2	1	1	8	16	4	1	16	1	1	128	2	1	1	1	1	16	2	0.125	0.25	1	1	3	0	0	3	1	19F	0	1	0	0	0	1	1	1	0	1	0	1
1	1	0	0	9																						1	0	4	1	0	7										1	0	1	0	1
1	1	0	0	9																						0	0	3	0	0	2										1	0	1	0	1
1	1	0	0	9																						1	0	3	1	0	10										1	0	1	0	1
1	1	0	0	9																						1	0	3	1	0	6										1	0	1	0	1
1	9	0	1	9																						1	0	1	0	0	5	0			0	0	0	0	1	0	1	0	0	0	0
1	1	0	0	9																						1	0	2	0	1	4										1	1	0	0	0
1	1	0	0	9																						1	1	4	1	1	3										1	0	1	0	1
1	1	1	1	1	0	2	1	0.5	4	1	1	128	8	1	0.25	129	2	128	4	4	16	32	4	0.125	0.25	1	0	2	0	0	9	1	19F	0	1	0	0	0	1	1	1	1	0	0	0
1	1	1	1	1	0	0.25	0.5	0.25	1	0.5	0.5	32	2	0.5	0.032	128	2	128	4	32	16	64	2	0.125	0.25	1	1	5	1	1	4	0	NT	0	1	1	0	0	1	0	1	0	0	1	1
1	1	1	1	1	0	0.125	0.125	0.25	0.25	0.125	0.125	1	0.25	0.125	0.032	0.25	2	64	0.125	0.25	0.5	2	2	0.125	0.25	0	1	3	0	0	5	1	other		0	0	0	0	1	0	1	0	1	0	1
1	9	0	0	9																						1	0	1	0	0	4										1	0	0	0	0
1	1	1	1	1	0	0.5	0.5	0.25	1	0.5	0.5	128	2	0.25	0.25	0.016	1	64	0.25	0.25	0.5	16	2	0.25	0.25	0	0	5	1	1	4	1	14	0	1	0	0	0	1	0	1	0	0	1	1
1	1	1	1	1	0	2	1	0.25	2	1	1	128	4	0.5	0.25	128	2	64	2	8	16	32	2	0.125	0.25	1	0	4	1	1	4	1	19F	0	1	0	0	0	1	1	1	0	1	0	1
1	1	1	1	1	0	0.063	0.032	0.063	0.125	16	0.063	2	0.125	0.063	0.063	1	4	128	1	1	1	64	2	0.5	0.25	1	0	2	0	1	9	1	other	0	1	1	0	0	1	0	1	1	0	0	0
1	1	1	1	1	0	1	0.5	0.125	1	0.5	0.25	16	2	0.5	0.063	0.125	2	128	0.125	0.063	0.125	32	4	0.125	0.25	1	0	3	1	0	6	1	15BC	0	1	0	0	0	0	1	1	0	1	0	1
1	1	0	0	9																						1	1	4	0	0	9										1	0	1	0	1
1	1	0	0	9																						0	1	4	0	1	2										1	0	1	0	1
1	1	0	0	9																						1	1	5	1	1	8										1	0	0	1	1
1	1	0	0	9																						1	0	4	1	1	7										1	0	1	0	1
1	1	0	0	9																						1	1	2	0	0	6										1	1	0	0	0
1	1	0	0	9																						1	0	4	1	0	4										1	0	1	0	1
1	1	1	1	1	1	4	2	0.5	4	2	1	129	8	2	0.25	129	8	128	4	8	16	64	4	0.125	0.5	0	1	4	1	1	4	1	6AB	0	1	0	0	0	1	0	1	0	1	0	1
1	9	0	0	9																						1	0	1	0	1	10										1	0	0	0	0
1	1	0	0	9																						1	1	3	1	1	3										1	0	1	0	1
1	1	0	0	9																						0	0	4	1	0	5										1	0	1	0	1
1	1	0	0	9																						1	0	4	1	1	3										1	0	1	0	1
1	1	1	1	1	0	0.5	0.5	0.5	2	1	0.5	32	2	0.5	0.125	129	2	129	129	129	129	64	4	0.125	0.25	1	0	3	0	1	6	1	14	0	1	0	0	0	1	0	1	0	1	0	1
1	9	0	0	9																						1	1	1	0	1	7										1	0	0	0	0
1	1	1	1	1	0	0.5	0.25	0.25	0.5	0.5	0.25	16	2	0.25	0.25	0.032	2	64	0.25	0.125	0.25	8	2	0.5	0.25	1	0	2	0	1	4	1	15BC	0	1	0	0	0	0	1	1	1	0	0	0
1	1	0	0	9																						1	0	3	0	0	4										1	0	1	0	1
1	9	0	0	9																						1	0	1	0	1	11										1	0	0	0	0
1	1	0	0	9																						0	1	3	1	1	5										1	0	1	0	1
1	1	0	0	9																						0	0	4	0	0	3										1	0	1	0	1
1	1	0	1	9																						1	1	3	0	0	3	9									1	0	1	0	1
1	1	1	1	1	0	2	1	1	8	8	4	1	16	1	1	128	2	1	1	1	1	32	2	0.25	0.25	1	0	2	0	1	5	1	19F	0	1	0	0	0	1	1	1	1	0	0	0
1	9	0	0	9																						1	0	1	0	0	5										1	0	0	0	0
1	1	0	0	9																						1	0	5	1	1	4										1	0	0	1	1
1	1	0	0	9																						1	1	4	1	1	4										1	0	1	0	1
1	9	0	0	9																						1	1	1	0	1	8										1	0	0	0	0
1	1	0	0	9																						1	1	3	0	0	10										1	0	1	0	1
1	1	0	0	9																						1	1	4	1	0	9										1	0	1	0	1
1	1	0	0	9																						1	0	2	0	0	3										1	1	0	0	0
1	1	0	0	9																						1	0	3	0	1	7										1	0	1	0	1
1	1	0	0	9																						1	0	4	0	0	2										1	0	1	0	1
1	1	0	0	9																						0	0	6	1	1	6										1	0	0	1	1
1	1	1	1	1	0	2	1	0.5	4	1	1	64	4	1	0.25	0.125	8	128	0.125	0.125	0.125	0.25	2	0.125	0.25	0	1	4	1	1	2	1	23F	0	1	0	0	0	1	0	1	0	1	0	1
1	1	1	1	1	0	0.5	0.5	0.25	1	0.5	0.5	16	1	0.5	0.125	128	8	128	1	2	4	16	2	0.125	0.25	1	1	4	0	0	1	1	other	0	1	0	0	0	1	0	1	0	1	0	1
1	1	1	1	1	0	1	1	1	4	8	4	1	16	2	0.5	128	2	1	1	1	1	16	2	0.5	0.25	1	0	2	0	0	5	1	19F	0	1	0	0	0	1	1	1	1	0	0	0
1	1	1	1	1	0	1	1	0.25	2	1	0.5	128	4	1	0.125	0.125	8	128	0.063	0.125	0.25	0.25	2	0.125	0.25	1	1	3	1	1	2	1	19F	0	1	0	0	0	1	1	1	0	1	0	1
1	1	0	0	9																						0	0	2	0	1	2										1	1	0	0	0
1	1	0	0	9																						1	0	4	1	1	7										1	0	1	0	1
1	1	1	1	1	0	1	0.5	0.5	2	8	1	16	1	1	0.5	1	4	128	1	1	1	64	2	0.5	0.5	0	0	5	1	1	4	1	6AB	0	1	0	0	0	1	1	1	0	0	1	1
1	1	0	0	9																						0	1	2	0	0	4										1	1	0	0	0
1	1	0	0	9																						0	0	4	1	0	5										1	0	1	0	1
1	1	0	0	9																						1	1	3	1	0	5										1	0	1	0	1
1	1	1	1	1	0	0.125	0.063	0.032	0.125	0.063	0.063	0.5	0.125	0.063	0.016	0.125	1	4	0.063	0.125	0.125	0.125	0.5	0.032	0.125	0	0	2	0	0	13	0	NT	0	1	0	0	0	1	0	1	1	0	0	0
1	1	1	1	1	0	1	1	0.5	4	1	1	64	4	1	0.125	0.125	8	128	0.125	0.125	0.125	0.25	4	0.125	0.25	1	0	3	1	0	5	1	23F	0	1	0	0	0	1	0	1	0	1	0	1
1	1	0	0	9																						1	1	2	0	0	3										1	1	0	0	0
1	1	0	0	9																						1	1	3	0	0	5										1	0	1	0	1
1	1	0	0	9																						1	0	2	1	0	2										1	1	0	0	0
1	1	1	1	1	0	2	1	1	4	16	4	1	32	1	1	128	4	1	1	1	1	16	2	0.5	0.25	0	1	4	1	0	3	1	19F	0	1	0	0	0	1	1	1	0	1	0	1
1	1	0	0	9																						1	0	4	1	1	6										1	0	1	0	1
1	1	1	1	1	0	0.125	0.063	0.25	0.125	0.25	0.125	2	0.5	0.125	0.125	128	2	64	1	1	1	32	1	0.5	0.25	0	0	3	1	1	4	0	NT	0	1	0	0	0	1	0	1	0	1	0	1
1	1	1	1	1	0	0.5	0.25	0.5	1	16	0.5	8	0.5	0.5	0.5	1	8	128	1	1	1	64	2	0.5	0.5	0	0	4	1	0	7	1	6AB	0	1	0	0	0	1	0	1	0	1	0	1
1	9	0	0	9																						1	1	1	0	1	9										1	0	0	0	0
1	1	1	1	1	1	4	2	1	8	16	8	1	16	2	2	128	4	1	1	1	1	16	2	0.5	0.25	1	1	2	1	1	7	1	19F	0	1	0	0	0	1	1	1	1	0	0	0
1	1	0	0	9																						0	1	5	1	0	2										1	0	0	1	1
1	1	1	1	1	0	2	1	0.5	4	1	1	129	4	1	0.25	2	8	64	32	32	129	32	2	0.125	0.5	1	1	3	0	1	5	1	19F	0	1	0	0	0	1	1	1	0	1	0	1
1	1	1	1	1	0	0.5	0.25	0.5	2	8	0.5	64	2	0.5	0.25	0.063	2	64	0.25	0.125	0.5	16	4	0.125	0.25	1	0	2	0	1	6	1	other	0	1	0	0	0	0	1	1	1	0	0	0
1	1	0	0	9																						1	0	2	0	1	9										1	1	0	0	0
1	1	1	1	1	0	0.5	0.25	0.5	1	4	0.5	8	0.5	0.5	0.25	1	8	128	1	1	1	64	2	0.5	0.5	1	1	2	0	0	7	1	6AB	0	1	0	0	0	1	0	1	1	0	0	0
1	1	1	1	1	0	2	1	1	8	8	8	1	16	2	1	128	4	1	1	1	1	16	2	0.5	0.25	1	1	5	0	0	3	1	19F	0	1	0	0	0	1	1	1	0	0	1	1
1	1	0	0	9																						0	1	3	0	1	3										1	0	1	0	1
1	1	1	1	1	0	2	2	1	4	8	4	1	16	1	0.5	64	2	1	64	1	1	8	2	0.25	0.25	1	0	4	1	1	2	1	15BC	0	1	0	0	0	0	1	1	0	1	0	1
1	1	0	0	9																						0	0	4	0	0	5										1	0	1	0	1
1	1	1	1	1	0	0.125	0.063	0.063	0.25	0.125	0.125	1	0.25	0.125	0.032	129	2	128	2	8	8	32	2	0.125	0.125	1	0	3	0	1	6	1	14	0	1	0	0	0	1	0	1	0	1	0	1
1	9	1	1	1	0	2	8	0.5	2	2	1	1	64	8	0.25	128	4	64	1	1	1	32	1	0.063	0.5	1	1	1	0	1	3	1	15BC	0	1	0	0	0	0	1	1	0	0	0	0
1	1	0	0	9																						1	0	4	1	1	3										1	0	1	0	1
1	1	0	1	9																						1	0	2	0	0	15	0			0	0	0	0	1	0	1	1	0	0	0
1	1	0	0	9																						1	0	2	0	0	6										1	1	0	0	0
1	1	1	1	1	0	1	0.5	0.5	2	2	1	129	4	1	0.25	129	8	128	8	32	32	32	4	0.125	0.5	0	0	4	1	1	2	1	6AB	0	1	0	0	0	1	0	1	0	1	0	1
1	1	1	1	1	0	2	2	1	4	16	2	1	32	2	0.5	128	8	128	1	1	1	64	2	0.5	0.5	1	1	4	1	1	6	1	6AB	0	1	0	0	0	1	0	1	0	1	0	1
1	1	0	1	9																						1	1	2	0	1	2	0			0	0	0	0	0	0	1	1	0	0	0
1	1	1	1	1	0	0.125	0.063	0.125	0.125	0.5	0.125	4	0.25	0.125	0.125	128	4	128	1	1	1	32	2	0.5	0.25	0	1	3	0	1	3	1	14	0	1	0	0	0	1	0	1	0	1	0	1
1	1	0	0	9																						1	1	2	0	1	3										1	1	0	0	0
1	1	1	1	1	0	0.25	0.125	0.25	0.5	0.5	0.25	4	1	0.25	0.125	0.032	2	64	0.125	0.125	0.25	16	4	0.25	0.25	1	1	3	1	1	6	1	6AB	0	1	0	0	0	1	0	1	0	1	0	1
1	1	1	1	1	0	0.5	0.5	0.5	1	0.5	0.5	64	2	0.5	0.25	64	2	64	16	16	1	16	2	0.25	0.25	1	1	2	0	1	6	1	6AB	0	1	0	0	0	1	0	1	1	0	0	0
1	1	0	0	9																						1	1	2	0	0	8										1	1	0	0	0
1	1	0	0	9																						0	1	3	0	1	6										1	0	1	0	1
1	1	0	1	9																						1	0	3	1	0	2	0			0	0	0	0	1	1	1	0	1	0	1
1	1	0	0	9																						1	1	2	0	1	6										1	1	0	0	0
1	9	0	0	9																						1	0	1	0	1	3										1	0	0	0	0
1	1	1	1	1	0	0.125	0.125	0.063	0.5	0.25	0.125	1	0.5	0.25	0.016	1	1	4	0.0125	2	0.5	4	2	0.5	0.125	0	1	3	0	1	5	0	NT	0	1	1	1	0	0	0	1	0	1	0	1
1	1	0	0	9																						0	0	4	1	1	6										1	0	1	0	1
1	1	0	0	9																						0	1	2	0	1	7										1	1	0	0	0
1	1	0	0	9																						1	1	3	0	1	7										1	0	1	0	1
1	1	0	0	9																						1	1	2	0	1	9										1	1	0	0	0
1	1	0	0	9																						1	0	4	1	1	1										1	0	1	0	1
1	9	1	1	1	0	0.5	0.5	0.25	2	0.5	0.5	16	2	0.5	0.125	0.125	1	64	0.25	1	2	4	1	0.063	0.125	0	1	1	0	1	8	0	NT	0	1	0	0	0	1	1	1	0	0	0	0
1	1	0	0	9																						1	0	3	0	1	3										1	0	1	0	1
1	1	0	0	9																						1	0	3	1	1	3										1	0	1	0	1
1	1	0	0	9																						1	0	2	0	1	3										1	1	0	0	0
1	9	0	0	9																						1	0	1	0	1	2										2	0	0	0	0
1	9	0	0	9																						1	1	1	0	1	5										2	0	0	0	0
1	1	1	1	1	1	4	2	0.5	8	4	4	129	16	2	0.5	4	4	129	2	16	8	32	2	0.125	0.25	0	0	3	1	1	5	1	19F	0	1	0	0	0	1	0	2	0	1	0	1
1	1	0	0	9																						1	0	2	1	1	5										2	1	0	0	0
1	1	1	1	1	0	4	1	4	8	8	4	129	16	2	0.5	129	4	129	129	129	129	32	2	0.125	0.25	1	1	3	1	1	2	1	19F	0	1	0	0	0	1	1	2	0	1	0	1
1	9	0	0	9																						1	1	1	0	1	4										2	0	0	0	0
1	1	0	0	9																						0	0	4	1	1	5										2	0	1	0	1
1	1	1	1	1	0	1	1	0.5	2	2	1	128	8	1	0.25	64	8	64	128	1	1	16	2	0.25	0.25	0	0	2	0	1	8	1	other	0	1	0	0	0	0	0	2	1	0	0	0
1	1	0	0	9																						0	1	3	1	1	3										2	0	1	0	1
1	1	1	1	1	0	1	0.5	0.5	2	1	1	128	4	1	0.25	64	2	1	128	1	1	16	2	0.125	0.25	1	1	2	0	1	4	1	14	0	1	0	0	0	1	0	2	1	0	0	0
1	1	1	1	1	0	1	1	0.5	2	2	1	128	4	1	0.25	16	8	128	8	2	8	8	2	0.125	0.25	1	0	6	1	1	8	1	23F	0	1	0	0	0	1	0	2	0	0	1	1
1	1	0	1	1		1	0.5	0.5	2	1	0.5	32	1	0.5	0.063	129	2	64	129	129	129	64	1	0.25	0.25	1	0	3	0	1	7	0			0	0	0	0	1	0	2	0	1	0	1
1	1	1	1	1	0	2	2	0.5	16	4	2	1	32	2	0.5	128	8	128	1	1	1	16	2	0.125	0.5	0	1	4	1	1	7	1	6AB	0	1	0	0	0	1	0	2	0	1	0	1
1	1	1	1	1	0	4	1	1	4	2	1	129	4	1	0.25	2	8	128	8	2	129	0.5	4	0.063	0.25	1	0	3	1	1	5	1	6AB	0	1	1	0	0	1	0	2	0	1	0	1
1	9	0	0	9																						1	1	1	0	1	1										2	0	0	0	0
1	9	1	1	1	0	1	1	0.25	2	0.5	0.5	64	4	1	0.125	0.125	1	128	0.063	0.125	0.125	8	1	0.125	0.25	0	0	1	0	0	4	1	6AB+15BC	1	1	0	0	0	1	1	2	0	0	0	0
1	1	0	0	9																						1	1	3	0	1	4										2	0	1	0	1
1	1	1	1	1	0	2	1	0.5	8	4	4	129	8	1	0.25	0.5	2	128	1	8	8	4	1	0.063	0.25	0	0	2	0	1	4	1	19F	0	1	0	0	0	1	1	2	1	0	0	0
1	1	1	1	1	0	1	0.25	0.5	1	0.5	0.25	64	0.25	0.5	0.125	32	4	64	2	8	8	8	1	0.125	0.25	1	0	4	1	1	4	1	other	0	1	0	0	0	1	0	2	0	1	0	1
1	1	1	1	1	0	0.5	0.25	0.5	1	1	0.5	4	0.5	0.5	0.125	129	8	128	129	129	129	32	2	0.125	0.5	1	1	4	1	1	5	1	6AB	0	1	0	0	0	1	0	2	0	1	0	1
1	1	0	0	9																						1	1	3	1	1	6										2	0	1	0	1
1	1	0	0	9																						1	1	2	0	1	9										2	1	0	0	0
1	1	0	0	9																						1	0	3	1	1	4										2	0	1	0	1
1	1	1	1	1	0	0.063	0.063	0.125	≥32	0.125	0.125	4	0.25	0.063	0.063	128	4	128	1	1	1	64	2	0.25	0.25	1	1	5	1	1	2	1	14	0	1	0	0	0	1	0	2	0	0	1	1
1	1	0	0	9																						1	0	6	1	1	6										2	0	0	1	1
1	9	0	0	9																						1	0	1	0	1	3										2	0	0	0	0
1	1	0	0	9																						0	0	3	1	1	5										2	0	1	0	1
1	1	1	1	1	0	2	1	0.5	2	1	0.5	64	2	1	0.125	0.25	2	64	0.25	0.25	64	32	4	0.25	0.5	1	0	2	0	1	5	1	15BC	0	1	0	0	0	1	1	2	1	0	0	0
1	1	0	0	9																						0	0	2	0	1	8										2	1	0	0	0
1	1	0	0	9																						1	1	6	0	1	4										2	0	0	1	1
1	1	1	1	1	0	4	1	1	4	1	1	128	4	1	0.25	129	4	129	129	129	129	2	2	0.25	0.5	1	0	2	0	1	6	1	11A	0	1	0	0	0	1	0	2	1	0	0	0
1	1	1	1	1	0	4	1	0.5	4	1	1	129	4	1	0.25	129	2	64	129	129	129	32	2	0.25	0.25	1	0	3	1	1	4	1	19F	0	1	0	0	0	1	1	2	0	1	0	1
1	1	1	1	1	0	2	2	1	4	8	2	1	16	1	0.5	64	2	1	1	1	1	16	2	0.25	0.25	0	1	4	1	1	5	1	19F	0	1	0	0	0	1	1	2	0	1	0	1
1	1	0	0	9																						1	1	3	0	0	6										2	0	1	0	1
1	1	1	1	1	0	2	1	1	4	8	4	1	16	1	1	64	2	1	1	1	1	16	2	0.25	0.25	1	1	3	1	0	4	1	19F	0	1	0	0	0	1	1	2	0	1	0	1
1	1	0	0	9																						0	1	2	0	1	3										2	1	0	0	0
1	1	1	1	1	1	4	2	1	8	8	4	129	8	2	0.5	129	4	129	129	129	129	32	2	0.063	0.5	1	1	3	1	1	5	0	other	0	1	0	0	0	1	0	2	0	1	0	1
1	1	0	0	9																						1	1	2	0	1	6										2	1	0	0	0
1	1	0	0	9																						1	0	4	0	1	2										2	0	1	0	1
1	1	0	1	9																						0	1	4	0	1	8	0			0	0	0	0	1	0	2	0	1	0	1
1	1	0	0	9																						1	0	3	1	1	8										2	0	1	0	1
1	1	0	0	9																						1	1	2	0	1	6										2	1	0	0	0
1	1	0	0	9																						1	0	3	0	1	2										2	0	1	0	1
1	1	0	0	9																						1	1	3	0	1	2										2	0	1	0	1
1	1	1	1	1	0	4	1	1	4	2	1	128	4	1	0.25	129	4	129	129	129	129	32	2	0.25	0.5	0	0	5	1	1	3	1	11A	0	1	0	0	0	1	0	2	0	0	1	1
1	1	0	0	9																						0	1	5	0	1	7										2	0	0	1	1
1	1	0	0	9																						1	1	3	0	1	4										2	0	1	0	1
1	9	0	0	9																						0	1	1	0	0	4										2	0	0	0	0
1	1	0	0	9																						1	0	3	0	1	5										2	0	1	0	1
1	1	0	0	9																						1	1	4	1	1	3										2	0	1	0	1
1	9	0	0	9																						1	1	1	0	0	9										2	0	0	0	0
1	1	0	0	9																						1	1	4	1	0	2										2	0	1	0	1
1	1	0	0	9																						1	1	4	1	1	1										2	0	1	0	1
1	1	1	1	1	0	0.25	0.125	0.25	0.5	0.5	0.25	128	0.5	0.5	0.125	128	4	128	1	1	1	32	2	0.25	0.25	1	1	5	1	1	3	1	6AB	0	1	0	0	0	1	0	2	0	0	1	1
1	1	0	0	9																						1	0	3	1	1	3										2	0	1	0	1
1	1	0	0	9																						0	0	6	1	1	7										2	0	0	1	1
1	1	1	1	1	0	1	0.5	0.5	2	0.5	0.5	128	4	0.5	0.25	0.063	2	128	2	1	16	8	2	0.25	0.25	0	0	4	0	1	1	1	19F	0	1	0	0	0	1	0	2	0	1	0	1
1	1	1	1	1	0	1	0.25	0.5	1	0.5	0.25	128	2	0.5	0.25	0.5	2	128	1	1	2	16	4	0.25	0.25	1	0	2	0	1	13	1	6AB+19F	1	1	0	0	0	1	0	2	1	0	0	0
1	1	1	1	1	0	0.5	0.125	0.25	0.5	0.125	0.25	2	0.25	0.125	0.063	129	4	128	129	129	129	64	2	≥2	0.25	1	0	4	1	1	2	1	14	0	1	0	0	0	1	0	2	0	1	0	1
1	9	0	0	9																						1	1	1	0	1	5										2	0	0	0	0
1	9	0	0	9																						1	1	1	0	0	5										2	0	0	0	0
1	9	0	1	9																						0	0	1	0	1	4	0			0	0	0	0	1	0	2	0	0	0	0
1	9	0	0	9																						1	0	1	0	1	4										2	0	0	0	0
1	1	1	1	1	0	1	1	0.5	2	1	0.5	128	4	0.5	0.25	0.032	4	128	0.25	0.25	0.5	2	1	0.25	0.25	0	1	3	0	1	4	1	19F	0	1	0	0	0	1	1	2	0	1	0	1
1	1	1	1	1	0	2	1	0.5	4	1	1	128	2	1	0.25	129	8	128	129	129	129	128	2	0.25	0.25	0	0	3	1	1	6	0	NT	0	1	0	0	0	1	0	2	0	1	0	1
1	1	0	0	9																						1	1	2	0	1	4										2	1	0	0	0
1	1	0	0	9																						0	0	3	0	1	3										2	0	1	0	1
1	1	0	0	9																						1	0	3	1	0	3										2	0	1	0	1
1	1	0	0	9																						0	1	3	1	1	6										2	0	1	0	1
1	1	1	1	1	0	2	2	0.5	4	2	2	1	32	2	0.25	128	8	128	1	1	1	32	2	0.25	0.25	0	0	4	1	1	2	1	6AB	0	1	0	0	0	1	0	2	0	1	0	1
1	1	1	1	1	0	2	2	1	≥32	2	2	1	8	1	0.5	128	8	128	1	1	1	32	2	0.25	0.5	0	1	3	0	1	6	1	6AB	0	1	0	0	0	1	0	2	0	1	0	1
1	1	0	0	9																						1	1	4	1	1	5										2	0	1	0	1
1	1	0	0	9																						1	0	2	0	0	9										2	1	0	0	0
1	1	1	1	1	0	≥16	0.5	0.5	32	≥16	2	64	4	1	2	64	8	64	1	1	1	16	2	0.25	0.25	1	1	2	0	1	6	1	23F	0	1	0	0	0	1	0	2	1	0	0	0
1	1	0	0	9																						0	0	3	0	1	3										2	0	1	0	1
1	1	0	0	9																						1	1	2	1	1	5										2	1	0	0	0
1	1	1	1	1	0	0.5	0.5	0.5	2	1	1	64	2	0.5	0.063	129	2	64	129	129	129	64	1	0.125	0.5	0	0	3	1	1	5	0	NT	0	1	0	0	0	1	0	2	0	1	0	1
1	1	0	0	9																						1	0	3	0	0	9										2	0	1	0	1
1	1	0	0	9																						1	1	3	1	0	2										2	0	1	0	1
1	1	1	1	1	0	2	2	1	1	8	4	1	16	1	1	64	2	1	128	1	1	16	2	0.25	0.25	1	0	4	0	1	2	1	19F	0	1	0	0	0	1	1	2	0	1	0	1
1	9	0	0	9																						1	0	1	0	1	7										2	0	0	0	0
1	1	1	1	1	0	2	1	1	2	1	1	1	8	1	0.5	64	8	128	4	4	16	16	2	0.25	0.5	0	1	3	0	1	3	1	23F	0	1	0	0	0	1	0	2	0	1	0	1
1	1	1	1	1	0	1	0.25	0.5	2	0.5	1	128	4	0.5	0.25	64	4	128	32	16	1	32	2	0.25	0.25	1	0	4	1	1	4	1	19F	0	1	0	0	0	1	1	2	0	1	0	1
1	1	1	1	1	1	4	2	2	8	8	4	129	8	2	0.5	129	4	129	129	129	129	32	2	0.125	0.25	0	1	2	1	1	5	1	other	0	1	0	0	0	1	1	2	1	0	0	0
1	1	1	1	1	0	2	2	1	4	4	2	1	32	2	0.5	128	8	128	1	1	1	64	2	0.25	0.5	1	1	4	0	1	4	1	6AB	0	1	0	0	0	1	0	2	0	1	0	1
1	1	0	0	9																						0	0	3	1	1	6										2	0	1	0	1
1	1	0	0	9																						0	1	3	1	0	8										2	0	1	0	1
1	1	0	0	9																						0	0	3	0	1	6										2	0	1	0	1
1	1	0	0	9																						0	1	3	1	1	4										2	0	1	0	1
1	1	1	1	1	1	4	2	2	8	8	4	129	16	2	0.5	129	4	129	129	129	129	32	2	0.125	0.25	1	0	3	1	1	9	1	19F	0	1	0	0	0	1	1	2	0	1	0	1
1	9	1	1	1	0	2	2	0.5	4	4	2	1	32	2	0.5	128	4	128	1	1	1	16	2	0.25	0.5	1	1	1	0	1	3	1	19F	0	1	0	0	0	0	1	2	0	0	0	0
1	1	1	1	1	0	4	1	1	4	1	1	128	4	1	0.25	129	4	129	129	129	129	32	2	0.25	0.5	1	1	3	0	1	4	1	19F+11A	1	1	0	0	0	1	1	2	0	1	0	1
1	1	1	1	1	0	0.5	0.25	0.25	1	0.5	0.5	4	0.5	0.5	0.25	128	4	128	1	1	1	32	2	0.25	0.5	0	0	4	0	1	2	1	6AB	0	1	0	0	0	1	0	2	0	1	0	1
1	1	0	0	9																						1	1	3	0	0	4										2	0	1	0	1
1	1	0	0	9																						0	0	3	1	1	6										2	0	1	0	1
1	1	0	0	9																						0	1	3	1	1	6										2	0	1	0	1
1	9	0	0	9																						1	1	1	0	1	10										2	0	0	0	0
1	1	0	0	9																						1	0	3	1	1	6										2	0	1	0	1
1	1	0	0	9																						1	1	3	1	1	4										2	0	1	0	1
1	1	0	0	9																						1	1	4	1	1	4										2	0	1	0	1
1	1	0	0	9																						0	1	4	1	1	5										2	0	1	0	1
1	9	0	0	9																						1	1	1	0	1	5										2	0	0	0	0
1	1	0	0	9																						1	1	2	0	1	4										2	1	0	0	0
1	1	0	0	9																						1	0	3	1	0	4										2	0	1	0	1
1	1	0	0	9																						1	1	4	1	1	6										2	0	1	0	1
1	1	1	1	1	0	1	0.5	0.5	1	1	0.5	64	2	0.5	0.063	129	4	128	129	129	129	64	1	0.25	0.5	1	1	3	1	1	6	1	19F	0	1	0	0	0	1	1	2	0	1	0	1
1	1	0	0	9																						1	0	3	0	1	4										2	0	1	0	1
1	1	0	0	9																						0	0	3	0	1	3										2	0	1	0	1
1	1	0	0	9																						0	1	4	0	0	2										2	0	1	0	1
1	1	0	0	9																						1	1	5	0	1	4										2	0	0	1	1
1	1	0	0	9																						0	1	2	0	0	5										2	1	0	0	0
1	1	0	0	9																						0	1	2	0	1	8										2	1	0	0	0
1	9	0	0	9																						1	0	1	0	1	4										2	0	0	0	0
1	1	1	1	1	0	0.125	0.125	0.063	0.25	0.125	0.125	2	0.125	0.125	0.032	129	4	128	129	129	129	64	4	0.063	0.25	0	1	4	1	1	6	1	14	0	1	0	0	0	1	0	2	0	1	0	1
1	1	1	1	1	0	2	1	1	4	2	1	128	4	1	0.25	1	8	128	2	1	129	0.25	2	0.125	0.5	0	0	3	0	1	6	1	23F	0	1	0	0	0	1	0	2	0	1	0	1
1	1	0	0	9																						1	0	6	1	1	2										2	0	0	1	1
1	9	0	0	9																						1	0	1	0	1	5										2	0	0	0	0
1	1	0	0	9																						1	0	3	1	1	5										2	0	1	0	1
1	1	1	1	1	0	0.5	0.25	0.25	0.5	0.5	0.25	8	0.25	0.5	0.125	129	8	128	129	129	129	32	2	0.125	0.5	1	0	2	0	0	3	1	6AB	0	1	0	0	0	1	0	2	1	0	0	0
1	1	0	0	9																						0	0	2	0	0	1										2	1	0	0	0
1	1	0	0	9																						0	1	2	0	1	2										2	1	0	0	0
1	1	1	1	1	0	0.25	0.125	0.125	1	0.25	0.25	2	2	0.063	0.063	0.125	2	64	0.25	1	2	16	1	0.25	0.125	1	0	2	0	1	2	1	6AB	0	1	0	0	0	1	0	2	1	0	0	0
1	1	0	0	9																						1	1	3	1	1	4										2	0	1	0	1
1	1	1	1	1	0	0.5	0.25	0.125	0.5	0.25	0.125	8	0.25	0.5	0.016	0.5	4	4	0.125	0.125	32	64	2	0.063	0.5	0	0	3	1	1	5	1	other	0	1	1	0	0	1	0	2	0	1	0	1
1	1	1	1	1	0	1	1	1	4	2	1	128	4	1	0.5	0.25	8	128	2	2	16	0.25	2	0.5	0.5	0	0	3	0	1	4	1	23F	0	1	0	0	0	1	0	2	0	1	0	1
1	1	0	0	9																						1	1	2	0	1	2										2	1	0	0	0
1	1	1	1	1	0	1	2	1	4	16	2	1	16	2	0.5	128	8	64	1	1	1	4	2	0.5	0.5	0	0	3	1	1	7	1	6AB	0	1	0	0	0	1	0	2	0	1	0	1
1	1	0	0	9																						1	0	5	1	1	3										2	0	0	1	1
1	1	0	0	9																						1	1	2	0	1	7										2	1	0	0	0
1	1	1	1	1	0	1	1	1	4	2	1	128	4	1	0.125	2	16	128	8	2	129	32	2	0.063	0.25	1	1	2	0	0	1	1	6AB	0	1	0	0	0	1	0	2	1	0	0	0
1	1	0	0	9																						1	0	3	1	1	1										2	0	1	0	1
1	1	1	1	1	0	0.5	0.5	0.5	1	1	0.5	16	1	0.5	0.063	0.125	4	64	0.125	0.125	8	32	1	0.063	0.25	1	1	2	0	1	5	1	6AB	0	1	0	0	0	1	0	2	1	0	0	0
1	1	0	0	9																						0	0	2	0	0	4										2	1	0	0	0
1	9	1	1	1	0	1	0.5	0.25	2	1	0.5	64	4	1	0.25	129	2	128	16	8	129	16	1	0.25	0.5	1	1	1	0	1	7	1	19F	0	1	0	0	0	1	1	2	0	0	0	0
1	9	0	0	9																						0	1	1	0	1	5										2	0	0	0	0
1	1	1	1	1	0	2	2	0.5	4	4	2	1	16	1	0.5	32	4	1	16	64	32	8	2	0.125	0.25	0	1	3	1	1	6	1	19F	0	1	0	0	0	1	1	2	0	1	0	1
1	1	1	1	1	1	≥16	2	1	8	16	4	1	16	1	1	64	2	1	1	1	1	16	2	0.25	0.25	1	0	4	1	0	2	1	19F	0	1	0	0	0	1	1	3	0	1	0	1
1	1	0	0	9																						0	1	2	0	1	8										3	1	0	0	0
1	1	1	1	1	0	≥16	0.5	0.5	32	≥16	2	32	4	0.5	8	64	4	128	128	1	1	16	2	0.5	0.25	0	1	3	1	0	5	1	14	0	1	0	0	0	1	0	3	0	1	0	1
1	1	0	0	9																						1	0	3	1	1	4										3	0	1	0	1
1	1	0	0	9																						1	1	2	0	1	6										3	1	0	0	0
1	9	1	1	1	0	0.063	0.032	0.5	0.125	0.125	0.125	2	0.25	0.063	0.063	64	4	64	1	1	1	32	2	0.25	0.25	1	1	1	0	0	5	1	14	0	1	0	0	0	1	0	3	0	0	0	0
1	1	1	1	1	0	1	0.5	0.5	2	1	0.5	128	2	0.5	0.25	32	2	1	1	0.5	2	8	2	0.125	0.25	1	1	3	1	0	5	0	NT	0	1	0	0	0	1	0	3	0	1	0	1
1	1	1	1	1	0	0.016	0.008	0.016	0.016	0.016	0.016	0.5	0.016	0.032	0.008	0.25	2	128	0.063	0.032	8	4	2	0.063	0.5	1	0	2	0	0	2	1	other	0	1	1	1	1	0	0	3	1	0	0	0
1	1	0	0	9																						1	0	2	0	0	8										3	1	0	0	0
1	1	0	0	9																						1	1	2	0	1	4										3	1	0	0	0
1	1	0	0	9																						1	1	2	0	0	5										3	1	0	0	0
1	1	0	0	9																						1	0	3	1	0	5										3	0	1	0	1
1	1	0	0	9																						1	0	5	1	1	7										3	0	0	1	1
1	1	0	0	9																						1	0	2	0	1	5										3	1	0	0	0
1	1	0	0	9																						1	1	3	1	1	4										3	0	1	0	1
1	1	0	0	9																						1	1	2	0	1	5										3	1	0	0	0
1	1	0	0	9																						1	0	2	1	0	4										3	1	0	0	0
1	1	1	1	1	0	2	2	0.5	4	2	1	128	8	2	0.125	129	8	128	129	129	129	64	1	0.25	0.25	1	0	3	1	0	5	1	14+23A	1	1	0	0	0	1	0	3	0	1	0	1
1	9	0	0	9																						0	1	1	0	1	3										3	0	0	0	0
1	1	1	1	1	0	1	1	0.5	2	1	1	128	4	0.5	0.25	1	4	1	1	1	2	8	2	0.5	0.25	0	0	3	1	1	1	1	6AB	0	1	0	0	0	1	1	3	0	1	0	1
1	1	0	0	9																						0	0	3	0	0	2										3	0	1	0	1
1	1	1	1	1	0	2	0.5	0.5	2	2	1	128	2	1	0.125	129	16	129	129	129	129	128	2	0.25	0.25	1	0	3	1	1	4	0	NT	0	1	0	0	0	1	0	3	0	1	0	1
1	1	1	1	1	0	1	1	0.5	1	2	1	128	8	1	0.25	1	4	1	1	1	1	1	2	0.25	0.25	1	0	3	1	0	2	1	19F	0	1	0	0	0	1	1	3	0	1	0	1
1	1	0	0	9																						1	1	2	0	1	5										3	1	0	0	0
1	9	0	0	9																						1	1	1	0	0	6										3	0	0	0	0
1	9	0	0	9																						1	1	1	0	1	3										3	0	0	0	0
1	1	0	0	9																						1	1	5	1	0	2										3	0	0	1	1
1	1	0	0	9																						0	0	3	0	1	6										3	0	1	0	1
1	1	1	1	1	0	2	1	1	4	1	1	128	4	1	0.25	8	8	128	2	2	129	0.25	2	0.25	0.5	0	1	6	1	0	7	1	23F	0	1	0	0	0	1	0	3	0	0	1	1
1	1	1	1	1	0	2	4	0.5	4	4	2	1	32	2	0.5	128	8	64	1	1	1	32	2	0.25	0.5	0	0	3	0	1	4	1	6AB	0	1	0	0	0	1	0	3	0	1	0	1
1	1	0	0	9																						1	0	3	0	0	5										3	0	1	0	1
1	1	1	1	1	0	0.25	0.125	0.25	0.5	0.5	0.25	128	1	0.25	0.125	1	1	64	0.5	0.25	0.5	8	2	0.25	0.25	0	0	3	1	1	1	1	6AB	0	1	0	0	0	1	0	3	0	1	0	1
1	1	1	1	1	0	1	1	1	2	8	1	128	4	1	0.5	128	4	1	1	1	1	16	2	0.5	0.5	1	1	3	0	1	4	1	11A	0	1	0	0	0	1	0	3	0	1	0	1
1	1	0	0	9																						0	0	5	1	1	2										3	0	0	1	1
1	1	0	0	9																						0	0	3	0	1	5										3	0	1	0	1
1	1	1	1	1	0	1	1	0.5	2	2	0.5	128	4	1	0.25	8	8	128	4	8	1	0.25	2	0.5	0.5	0	0	6	1	1	1	1	23F	0	1	0	0	0	1	0	3	0	0	1	1
1	1	1	1	1	0	1	2	0.5	2	16	1	128	8	1	0.25	128	4	64	1	1	1	16	1	0.5	0.5	0	0	4	0	1	4	1	6AB	0	1	0	0	0	1	0	3	0	1	0	1
1	9	0	0	9																						1	1	1	0	0	5										3	0	0	0	0
1	9	1	1	1	0	2	2	1	4	4	2	1	8	1	0.5	64	16	128	1	1	1	16	4	0.5	0.25	1	1	1	0	0	6	1	15BC	0	1	0	0	0	1	0	3	0	0	0	0
1	1	0	1	1		4	2	0.5	4	4	4	129	16	2	0.25	129	4	128	129	129	129	32	1	0.25	0.5	1	1	3	0	1	1	0			0	0	0	1	1	0	3	0	1	0	1
1	1	0	0	9																						1	1	4	1	1	6										3	0	1	0	1
1	1	0	0	9																						1	0	4	0	0	2										3	0	1	0	1
1	1	0	0	9																						0	0	3	1	1	4										3	0	1	0	1
1	1	1	1	1	0	0.5	0.25	0.25	0.5	0.5	0.25	8	0.5	1	0.063	129	4	64	129	129	129	32	2	0.125	0.25	1	0	3	1	1	5	1	14	0	1	0	0	0	1	0	3	0	1	0	1
1	1	0	0	9																						1	1	4	0	0	5										3	0	1	0	1
1	9	0	0	9																						0	0	1	0	1	4										3	0	0	0	0
1	1	0	0	9																						0	1	4	1	1	1										3	0	1	0	1
1	1	1	1	1	0	2	2	1	≥32	8	4	1	16	1	1	128	4	1	1	1	1	16	2	0.25	0.25	1	1	4	1	1	6	1	19F	0	1	0	0	0	1	1	3	0	1	0	1
1	1	0	0	9																						0	1	3	0	1	20										3	0	1	0	1
1	1	1	1	1	0	1	0.5	0.5	2	1	0.5	128	4	0.5	0.25	128	4	1	1	1	1	64	2	0.25	0.5	1	0	3	0	0	6	1	11A	0	1	0	0	0	1	0	3	0	1	0	1
1	1	0	0	9																						0	0	4	1	0	2										3	0	1	0	1
1	1	1	1	1	0	1	0.5	0.25	1	0.5	0.25	16	1	1	0.125	129	4	128	129	129	129	64	2	0.25	0.25	0	0	4	0	1	4	0	NT	0	1	0	1	0	0	1	3	0	1	0	1
1	1	1	1	1	0	2	0.5	0.5	2	1	1	64	4	1	0.25	0.125	8	128	1	0.5	2	16	1	0.125	0.5	1	1	3	1	0	0	1	6AB	0	1	0	0	0	1	1	3	0	1	0	1
1	1	0	0	9																						0	1	3	0	1	4										3	0	1	0	1
1	1	1	1	1	0	1	1	0.5	2	2	1	128	8	1	0.5	4	8	64	8	2	1	16	2	0.125	0.25	0	1	3	0	1	4	1	6AB+23F	1	1	0	0	0	1	0	3	0	1	0	1
1	1	0	0	9																						1	0	3	1	1	4										3	0	1	0	1
1	1	0	0	9																						1	0	2	0	1	10										3	1	0	0	0
1	1	1	1	1	0	0.5	0.5	0.25	1	1	1	16	2	0.5	0.125	0.25	2	128	0.5	0.25	1	16	2	0.125	0.5	1	0	2	0	0	3	0	NT	0	1	0	0	0	1	0	3	1	0	0	0
1	1	1	1	1	0	2	1	1	2	4	2	1	8	1	0.5	32	2	1	16	32	32	8	2	0.25	0.25	1	1	3	0	0	4	1	11A	0	1	0	0	0	1	0	3	0	1	0	1
1	1	0	0	9																						1	0	2	0	1	1										3	1	0	0	0
1	1	0	0	9																						0	0	4	1	1	3										3	0	1	0	1
1	9	0	0	9																						1	1	1	1	0	5										3	0	0	0	0
1	9	0	0	9																						0	0	1	0	0	2										3	0	0	0	0
1	9	0	0	9																						1	0	1	0	0	4										3	0	0	0	0
1	1	1	1	1	0	1	0.5	0.5	2	1	0.5	64	4	1	0.25	0.125	2	64	0.125	0.5	1	16	1	0.125	0.125	0	0	2	0	1	5	1	19F	0	1	0	0	0	1	1	3	1	0	0	0
1	1	0	0	9																						1	1	2	1	1	4										3	1	0	0	0
1	1	0	0	9																						1	1	4	0	1	6										3	0	1	0	1
1	9	0	0	9																						0	1	1	0	1	3										3	0	0	0	0
1	1	0	0	9																						1	0	2	1	1	5										3	1	0	0	0
1	1	0	0	9																						0	0	3	0	0	4										3	0	1	0	1
1	1	1	1	1	0	1	1	0.5	4	1	1	128	8	1	0.25	129	2	129	8	4	64	16	2	0.125	0.5	0	1	5	1	1	6	1	19F	0	1	0	0	0	1	1	3	0	0	1	1
1	1	0	0	9																						0	0	5	1	0	8										3	0	0	1	1
1	1	1	1	1	0	2	1	0.5	4	2	1	129	4	1	0.25	129	16	128	129	129	129	64	2	0.25	0.25	1	1	3	1	0	3	1	19F	0	1	0	0	0	1	1	3	0	1	0	1
1	1	0	0	9																						0	0	3	1	0	4										3	0	1	0	1
1	1	1	1	1	0	2	1	0.5	2	1	1	128	8	1	0.25	0.063	2	64	0.25	0.125	0.25	16	2	0.125	0.5	1	0	2	0	1	4	1	19F	0	1	0	0	0	0	1	3	1	0	0	0
1	1	0	0	9																						0	0	3	0	0	1										3	0	1	0	1
1	1	0	0	9																						0	0	4	0	0	2										3	0	1	0	1
1	1	0	0	9																						1	1	2	0	1	13										3	1	0	0	0
1	1	1	1	1	0	0.25	0.25	0.5	0.5	0.5	0.25	8	0.5	0.25	0.25	128	8	64	1	1	1	64	2	0.25	0.5	0	0	5	0	0	5	1	6AB	0	1	0	0	0	1	0	3	0	0	1	1
1	1	0	0	9																						0	1	4	1	0	4										3	0	1	0	1
1	1	0	0	9																						1	1	3	1	0	7										3	0	1	0	1
1	1	1	1	1	0	0.5	0.5	0.5	2	1	0.5	64	2	0.5	0.25	0.016	4	64	0.5	0.25	0.5	0.25	1	0.25	0.125	1	1	3	1	0	6	1	11A	0	1	0	0	0	1	0	3	0	1	0	1
1	1	0	0	9																						1	0	3	0	0	4										3	0	1	0	1
1	1	1	1	1	0	2	1	1	4	2	1	128	4	1	0.25	129	16	128	4	129	129	0.25	2	0.25	0.5	1	1	3	0	0	7	1	6AB+23F	1	1	0	0	0	1	0	3	0	1	0	1
1	1	1	1	1	0	0.25	0.125	0.063	0.125	0.125	0.063	0.5	0.25	0.5	0.016	0.25	2	128	0.063	0.032	8	0.25	4	0.25	0.25	1	1	3	0	0	4	1	34	0	1	1	0	0	0	0	3	0	1	0	1
1	1	0	0	9																						0	0	2	0	0	5										3	1	0	0	0
1	1	0	1	9																						1	1	4	1	0	5	0			0	0	0	1	1	0	3	0	1	0	1
1	1	0	1	9																						1	1	2	0	0	16	0			0	0	0	0	0	0	3	1	0	0	0
1	1	0	0	9																						0	0	4	0	0	11										3	0	1	0	1
1	1	0	0	9																						1	0	3	1	1	4										3	0	1	0	1
1	1	1	1	1	0	0.5	0.25	0.5	0.5	4	0.5	8	0.5	0.25	0.25	128	8	128	1	1	1	64	2	0.5	0.5	1	1	6	1	1	7	1	6AB	0	1	0	0	0	1	0	3	0	0	1	1
1	1	1	1	1	1	4	4	1	≥32	16	8	1	64	2	1	32	2	64	64	1	1	64	2	0.25	0.5	1	1	3	1	0	3	1	6AB	0	1	0	0	0	1	1	3	0	1	0	1
1	1	0	0	9																						1	1	2	0	0	5										3	1	0	0	0
1	1	0	0	9																						0	1	2	0	0	4										3	1	0	0	0
1	1	1	1	1	0	2	1	0.5	4	1	1	64	4	1	0.25	128	2	129	4	4	32	32	2	0.125	0.25	0	0	2	0	0	4	1	11A	0	1	0	0	0	1	0	3	1	0	0	0
1	1	1	1	1	0	2	2	0.5	4	1	1	129	16	1	0.25	129	8	64	129	129	129	64	2	0.125	0.125	1	1	3	0	1	3	1	6AB	0	1	0	0	0	1	0	3	0	1	0	1
1	1	1	1	1	0	1	0.5	0.5	2	1	0.5	64	4	1	0.25	0.25	8	128	4	2	32	32	1	0.125	0.25	0	1	3	0	1	4	1	6AB	0	1	0	0	0	1	0	3	0	1	0	1
1	1	0	0	9																						0	1	2	0	0	2										3	1	0	0	0
1	1	0	0	9																						1	1	3	0	0	4										3	0	1	0	1
1	1	0	0	9																						0	0	3	0	0	2										3	0	1	0	1
1	1	0	0	9																						0	0	3	0	1	3										3	0	1	0	1
1	9	0	0	9																						1	1	1	0	1	8										3	0	0	0	0
1	9	0	0	9																						1	1	1	0	1	2										3	0	0	0	0
1	1	0	0	9																						1	1	4	1	0	4										3	0	1	0	1
1	1	0	0	9																						0	0	5	0	0	7										3	0	0	1	1
1	1	0	0	9																						0	1	6	1	0	2										3	0	0	1	1
1	9	0	0	9																						0	1	1	0	0	1										3	0	0	0	0
1	1	1	1	1	0	2	1	0.25	2	1	0.5	128	4	1	0.25	129	2	64	129	129	129	16	1	0.125	0.5	1	1	2	0	0	3	1	19F	0	1	0	0	0	1	1	3	1	0	0	0
1	1	0	0	9																						1	1	2	0	0	2										3	1	0	0	0
1	9	0	0	9																						0	0	1	0	0	2										3	0	0	0	0
1	9	1	1	1	0	0.5	0.5	0.25	1	1	0.5	4	1	0.5	0.25	129	4	64	129	129	129	4	2	0.025	0.5	1	1	1	0	0	7	1	6AB	0	1	0	0	0	1	0	3	0	0	0	0
1	1	0	0	9																						1	0	3	0	0	2										3	0	1	0	1
1	1	1	1	1	0	2	2	0.5	4	1	1	129	8	2	0.125	129	8	128	129	129	129	16	1	0.125	0.5	1	1	3	1	0	5	1	6AB	0	1	0	0	0	1	0	3	0	1	0	1
1	1	0	0	9																						1	0	4	0	0	2										3	0	1	0	1
1	1	0	1	9																						0	0	5	0	0	6	0			0	0	0	0	1	0	3	0	0	1	1
1	1	0	0	9																						1	1	4	1	0	3										3	0	1	0	1
1	1	0	0	9																						1	0	2	0	0	2										3	1	0	0	0
1	9	0	0	9																						0	0	1	0	0	2										3	0	0	0	0
1	1	1	1	1	0	2	1	0.5	2	1	1	128	8	1	0.25	0.25	8	64	0.5	0.5	2	0.25	2	0.063	0.125	0	0	5	1	0	2	1	23F	0	1	0	0	0	1	0	3	0	0	1	1
1	1	1	1	1	0	2	1	1	4	2	4	128	4	2	0.5	128	2	128	129	129	129	16	2	0.032	0.25	1	0	3	0	0	6	1	19F	0	1	0	0	0	1	1	3	0	1	0	1
1	9	0	0	9																						1	0	1	0	0	8										3	0	0	0	0
1	1	0	0	9																						0	0	2	0	0	2										3	1	0	0	0
1	1	0	0	9																						0	0	4	1	0	4										3	0	1	0	1
1	1	1	1	1	0	2	2	0.5	2	1	1	129	16	2	0.25	129	8	64	129	129	129	16	2	0.032	0.25	0	1	2	0	1	7	1	14	0	1	0	0	0	1	1	3	1	0	0	0
1	1	1	1	1	0	2	2	0.5	2	1	1	64	8	1	0.25	0.125	8	128	0.25	0.25	0.5	0.125	1	0.063	0.25	0	1	5	0	0	4	1	6AB	0	1	0	0	0	1	0	3	0	0	1	1
1	1	0	0	9																						1	1	4	1	0	4										3	0	1	0	1
1	1	0	0	9																						0	1	6	1	0	9										3	0	0	1	1
1	1	0	1	9																						1	1	5	1	1	2	0			0	0	0	0	1	0	3	0	0	1	1
1	1	0	0	9																						1	0	2	0	1	5										3	1	0	0	0
1	9	0	0	9																						0	1	1	0	0	3										3	0	0	0	0
1	1	0	0	9																						1	0	2	0	1	7										3	1	0	0	0
1	1	1	1	1	0	1	0.5	0.25	1	1	0.5	4	1	1	0.125	129	2	128	129	129	129	32	2	0.032	0.5	0	0	3	1	0	5	1	6AB	0	1	0	0	0	1	0	3	0	1	0	1
1	1	0	0	9																						0	0	4	1	1	2										3	0	1	0	1
1	1	1	1	1	0	0.5	0.125	0.25	1	0.5	0.125	4	1	0.25	0.125	0.25	2	16	0.125	0.125	0.5	32	2	0.032	0.25	0	1	3	0	0	4	1	other	0	0	0	0	0	1	0	3	0	1	0	1
1	1	1	1	1	0	2	1	0.5	4	1	0.5	64	8	1	0.25	0.125	2	128	0.25	0.25	0.5	2	2	0.25	0.25	1	1	2	0	0	4	1	15BC	0	1	0	0	0	0	1	3	1	0	0	0
1	1	1	1	1	0	0.5	0.5	0.25	1	1	0.5	32	2	0.5	0.063	129	2	128	16	8	129	128	2	0.063	0.25	1	0	3	1	1	5	1	6AB	0	1	0	0	0	1	0	3	0	1	0	1
1	1	0	0	9																						0	1	3	1	0	2										3	0	1	0	1
1	1	1	1	1	0	2	1	0.5	4	1	0.5	128	8	1	0.25	0.125	8	128	0.25	0.25	1	0.125	1	0.032	0.25	1	1	4	0	1	3	1	23F	0							3	0	1	0	1
1	1	0	0	9																						1	1	5	1	0	1										3	0	0	1	1
1	1	0	0	9																						1	0	3	1	0	2										3	0	1	0	1
1	1	1	1	1	0	2	1	0.5	4	1	0.5	128	8	1	0.25	0.25	2	128	0.25	0.125	0.5	32	2	0.032	0.25	1	1	4	0	0	3	1	19F	0	1	0	0	0	1	1	3	0	1	0	1
1	1	1	1	1	0	0.5	0.25	0.25	0.5	0.5	0.5	4	0.5	0.5	0.25	129	4	129	129	129	129	32	2	0.125	0.5	1	0	2	0	1	7	1	6AB	0	1	0	0	0	1	0	3	1	0	0	0
1	1	1	1	1	1	8	2	1	8	16	4	129	16	4	1	129	4	129	129	129	129	32	2	0.125	0.5	0	0	4	1	1	5	1	19F	0	1	0	0	0	1	1	3	0	1	0	1
1	1	1	1	1	1	4	2	2	8	8	4	129	8	2	0.5	129	8	129	129	129	129	32	2	0.125	0.5	1	0	3	1	0	2	1	19F	0	1	0	0	0	1	1	3	0	1	0	1
1	1	0	0	9																						1	1	2	0	0	1										3	1	0	0	0
1	1	1	1	1	0	2	1	1	2	2	0.5	128	4	1	0.125	129	4	129	129	129	129	16	2	0.25	0.5	1	1	2	0	0	9	1	11A	0	1	0	0	0	1	0	3	1	0	0	0
1	1	1	1	1	0	0.5	0.25	0.25	0.5	0.5	0.25	4	0.5	0.5	0.125	129	4	128	129	129	129	32	2	0.25	0.25	0	0	3	1	0	4	1	14	0	1	0	0	0	1	0	3	0	1	0	1
1	1	1	1	1	0	2	1	1	4	2	2	128	8	2	0.25	129	16	128	129	129	129	0.25	2	0.25	0.5	0	1	3	0	0	2	1	23F	0	1	0	0	0	1	0	3	0	1	0	1
1	1	1	1	1	0	1	0.25	0.5	2	0.5	0.5	64	4	0.5	0.25	0.5	16	64	1	0.5	4	32	2	0.25	0.5	0	0	4	1	0	2	1	6AB	0	1	0	0	0	1	1	3	0	1	0	1
1	1	0	0	9																						0	0	3	0	0	1										3	0	1	0	1
1	9	0	0	9																						0	1	1	0	1	3										3	0	0	0	0
1	9	0	0	9																						0	1	1	0	0	8										3	0	0	0	0
1	1	1	1	1	1	4	2	1	4	2	1	128	16	1	0.5	0.5	16	128	1	0.5	4	0.25	2	0.125	0.25	1	0	2	0	0	4	1	23F	0	1	0	0	0	1	0	4	1	0	0	0
1	1	0	0	9																						1	0	3	1	0	1										4	0	1	0	1
1	9	0	0	9																						0	0	1	0	0	6										4	0	0	0	0
1	1	1	1	1	0	2	1	1	4	2	2	128	4	2	0.25	129	4	129	129	129	129	32	2	0.25	0.5	1	0	5	1	0	4	1	19F+11A	1	1	0	0	0	1	1	4	0	0	1	1
1	1	1	1	1	0	2	1	0.5	2	1	0.5	128	4	2	0.25	0.25	4	64	1	0.5	8	64	4	0.25	0.5	1	0	2	0	1	6	1	other	0	0	0	0	0	1	1	4	1	0	0	0
1	1	1	1	1	1	8	2	1	8	16	4	129	16	2	1	129	4	129	129	129	129	32	2	0.125	0.25	1	0	3	1	1	10	1	19F	0	1	0	0	0	1	1	4	0	1	0	1
1	1	0	0	9																						0	1	6	1	0	2										4	0	0	1	1
1	1	1	1	1	0	2	1	1	4	1	1	128	4	2	0.25	16	8	128	2	2	129	0.25	2	0.25	0.5	0	0	3	0	0	4	1	other	0	1	0	0	0	1	1	4	0	1	0	1
1	1	0	0	9																						1	0	2	0	0	3										4	1	0	0	0
1	1	1	1	1	0	2	1	1	2	1	1	128	4	2	0.25	129	8	128	129	129	129	0.25	2	0.25	0.25	1	0	2	0	0	8	1	15BC	0	1	0	0	0	1	0	4	1	0	0	0
1	1	0	0	9																						0	0	6	1	1	3										4	0	0	1	1
1	1	0	0	9																						1	1	4	1	0	6										4	0	1	0	1
1	1	0	0	9																						0	1	5	1	0	7										4	0	0	1	1
1	1	0	0	9																						1	0	3	1	1	12										4	0	1	0	1
1	1	1	1	1	0	2	0.5	0.5	2	1	1	64	4	1	0.25	129	4	64	129	129	129	64	2	0.25	0.25	1	0	3	0	0	3	1	19F	0	1	0	0	0	1	0	4	0	1	0	1
1	1	1	1	1	0	1	1	0.5	2	1	1	32	4	2	0.063	0.25	2	129	2	4	8	8	2	≥2	0.25	1	0	4	1	0	3	0	NT	0	1	0	0	1	0	1	4	0	1	0	1
1	1	0	0	9																						1	1	2	0	0	5										4	1	0	0	0
1	1	0	0	9																						1	0	3	0	0	2										4	0	1	0	1
1	1	1	1	1	0	1	0.5	0.5	2	2	1	64	4	1	0.125	129	4	64	129	129	129	64	1	0.25	0.5	0	0	3	1	1	4	0	NT	0	1	0	0	0	1	0	4	0	1	0	1
1	1	0	0	9																						1	1	3	0	0	6										4	0	1	0	1
1	9	0	0	9																						1	1	1	0	0	5										4	0	0	0	0
1	1	0	0	9																						1	0	3	1	0	4										4	0	1	0	1
1	1	0	0	9																						1	1	4	0	0	6										4	0	1	0	1
1	1	1	1	1	0	1	0.5	1	2	1	0.5	64	4	0.5	0.25	0.5	8	64	2	0.5	4	0.25	2	0.25	0.25	1	0	3	1	0	3	1	23F	0	1	1	0	0	1	0	4	0	1	0	1
1	1	0	0	9																						1	0	3	0	0	3										4	0	1	0	1
1	1	0	0	9																						1	1	3	0	0	3										4	0	1	0	1
1	1	0	0	9																						0	1	2	0	0	1										4	1	0	0	0
1	1	0	0	9																						1	1	4	1	0	8										4	0	1	0	1
1	1	0	1	9																						0	0	2	0	0	13	0			0	0	0	1	1	0	4	1	0	0	0
1	1	0	0	9																						1	1	4	0	0	6										4	0	1	0	1
1	1	1	1	1	1	4	2	1	4	2	2	129	16	2	0.25	129	8	128	129	129	129	32	2	0.125	0.5	1	1	3	1	0	4	1	6AB	0	1	0	0	0	1	0	4	0	1	0	1
1	1	1	1	1	0	4	1	1	4	8	2	129	4	2	0.5	129	4	128	129	129	129	32	4	0.125	0.25	0	0	3	0	1	4	1	19F	0	1	0	0	0	1	1	4	0	1	0	1
1	1	1	1	1	0	2	1	1	4	4	2	128	4	2	0.5	129	4	128	129	129	129	32	4	0.125	0.25	0	1	3	1	1	5	1	14	0	0	0	0	0	1	1	4	0	1	0	1
1	1	1	1	1	0	2	1	1	2	1	0.5	128	4	1	0.25	0.5	8	64	1	0.5	4	0.25	2	0.25	0.25	1	1	6	1	1	3	1	23F	0	1	0	0	0	1	0	4	0	0	1	1
1	1	0	0	9																						0	1	5	0	0	2										4	0	0	1	1
1	1	0	0	9																						1	0	4	0	0	5										4	0	1	0	1
1	1	0	0	9																						0	1	3	0	1	3										4	0	1	0	1
1	1	0	0	9																						0	1	2	0	0	6										4	1	0	0	0
1	9	0	0	9																						1	1	1	0	1	6										4	0	0	0	0
1	1	1	1	1	0	1	0.25	0.5	1	1	0.5	4	0.5	0.5	0.25	129	16	64	129	129	129	64	2	0.25	0.5	0	1	2	0	1	5	1	6AB	0	1	0	0	0	1	0	4	1	0	0	0
1	1	1	1	1	0	2	0.5	0.5	2	1	0.5	128	4	1	0.25	0.25	2	128	0.5	0.25	1	32	2	0.125	0.25	1	0	4	1	0	8	1	19F	0	1	0	0	0	1	1	4	0	1	0	1
1	1	0	0	9																						1	1	5	1	1	4										4	0	0	1	1
1	9	0	0	9																						1	0	1	0	0	3										4	0	0	0	0
1	9	1	1	1	0	2	1	1	4	2	1	128	8	1	0.5	0.5	16	128	0.5	0.5	2	0.25	2	0.25	0.25	1	1	1	0	1	3	1	23F	0	1	0	0	0	1	0	4	0	0	0	0
1	1	0	0	9																						1	0	5	1	0	6										4	0	0	1	1
1	9	0	0	9																						0	1	1	0	0	6										4	0	0	0	0
1	1	0	0	9																						1	0	3	1	0	5										4	0	1	0	1
1	1	0	0	9																						0	1	2	0	0	5										4	1	0	0	0
1	1	1	1	1	0	0.5	0.25	0.5	0.5	0.5	0.25	4	0.25	0.5	0.125	129	16	129	129	129	129	0.25	2	0.125	0.5	1	0	4	1	0	6	1	6AB	0	1	0	0	0	1	0	4	0	1	0	1
1	1	0	0	9																						1	1	3	0	0	3										4	0	1	0	1
1	1	1	1	1	0	2	0.5	0.5	2	1	0.5	64	4	0.5	0.25	0.5	16	128	2	1	4	32	2	0.25	0.5	0	0	3	1	1	3	1	6AB	0	1	0	0	0	1	0	4	0	1	0	1
1	1	0	0	9																						0	0	3	0	0	4										4	0	1	0	1
1	1	0	0	9																						1	0	2	0	1	5										4	1	0	0	0
1	1	0	0	9																						1	0	2	1	0	3										4	1	0	0	0
1	1	1	1	1	0	2	1	1	4	1	0.5	128	8	2	0.5	0.5	8	64	2	1	4	0.5	4	0.25	0.5	1	0	2	1	0	4	1	23F	0	1	0	0	0	1	0	4	1	0	0	0
1	1	0	0	9																						0	1	2	0	0	6										4	1	0	0	0
1	1	0	0	9																						0	1	2	0	0	2										4	1	0	0	0
1	1	0	1	9																						1	1	2	0	0	7	0			0	0	0	0	1	1	4	1	0	0	0
1	1	0	0	9																						1	1	4	1	0	8										4	0	1	0	1
1	1	0	0	9																						1	1	2	0	0	27										4	1	0	0	0
1	1	0	1	9																						1	1	5	1	0	2	0			0	0	0	0	1	0	4	0	0	1	1
1	1	0	0	9																						1	0	3	1	0	4										4	0	1	0	1
1	1	1	1	1	0	4	1	1	4	2	1	129	4	1	0.25	2	16	64	2	2	129	8	2	0.063	0.5	1	1	3	1	0	4	1	23F	0	1	0	0	0	1	0	4	0	1	0	1
1	1	1	1	1	0	0.25	0.125	0.25	0.5	0.5	0.25	4	0.5	0.25	0.125	0.5	2	32	0.5	0.25	1	64	4	0.25	0.5	0	1	4	0	0	5	1	other	0	1	0	0	0	0	1	4	0	1	0	1
1	1	0	0	9																						0	1	2	0	0	16										4	1	0	0	0
1	1	0	0	9																						1	0	3	0	0	6										4	0	1	0	1
1	1	1	1	1	0	2	0.5	0.5	2	1	1	128	2	1	0.25	129	8	129	129	129	129	32	2	0.125	1	0	0	2	0	0	6	1	11A	0	0	0	0	0	1	0	4	1	0	0	0
1	9	0	0	9																						1	0	1	1	0	9										4	0	0	0	0
1	1	1	1	1	0	2	0.5	0.5	2	1	0.5	128	2	1	0.25	129	8	128	129	129	129	64	2	0.125	0.5	0	1	3	0	0	10	1	14	0	1	0	0	0	1	0	4	0	1	0	1
1	1	1	1	1	0	1	0.25	0.5	1	1	0.5	16	0.25	0.5	0.25	129	16	128	129	129	129	64	2	0.125	0.5	0	1	3	0	0	3	1	6AB	0	1	0	0	0	1	0	4	0	1	0	1
1	1	0	0	9																						1	1	2	0	0	1										4	1	0	0	0
1	1	0	0	9																						1	0	6	1	0	9										4	0	0	1	1
1	1	1	1	1	0	0.5	0.5	0.5	≥32	1	0.5	64	4	0.5	0.25	0.032	1	128	0.25	0.25	0.25	16	2	0.25	0.25	0	0	3	1	0	8	1	19F	0	1	0	0	0	0	1	4	0	1	0	1
1	1	0	0	9																						0	0	4	1	0	5										4	0	1	0	1
1	1	1	1	1	0	0.25	0.25	0.25	1	0.5	0.25	128	0.25	0.5	0.25	128	4	128	1	1	1	64	4	0.25	0.5	1	0	4	1	0	7	1	6AB	0	1	0	0	0	1	0	4	0	1	0	1
1	1	0	0	9																						1	1	3	1	0	6										4	0	1	0	1
1	1	0	0	9																						1	1	3	1	1	5										4	0	1	0	1
1	1	0	0	9																						1	0	3	1	0	8										4	0	1	0	1
1	1	0	0	9																						1	0	2	0	0	5										4	1	0	0	0
1	1	1	1	1	0	4	1	1	4	2	1	129	4	2	0.25	8	16	129	2	8	129	1	2	0.25	0.5	1	1	2	0	0	4	1	23F	0	1	0	0	0	1	0	4	1	0	0	0
1	1	1	1	1	0	4	1	2	4	2	2	129	4	2	0.25	129	8	129	129	129	129	32	2	0.125	0.5	1	1	2	1	1	6	1	11A	0	1	0	0	0	1	0	4	1	0	0	0
1	1	1	1	1	0	0.5	0.125	0.063	0.25	0.25	0.125	1	0.125	0.25	0.032	129	4	128	2	1	8	32	2	0.125	0.25	0	1	2	0	0	4	1	15BC	0	1	1	0	0	1	0	4	1	0	0	0
1	1	1	1	1	0	2	1	0.5	4	4	1	128	8	1	0.5	0.5	16	16	1	0.5	2	64	2	0.125	0.25	1	0	3	0	1	4	1	23F	0	1	0	0	0	1	0	4	0	1	0	1
1	1	1	1	1	0	2	0.5	0.5	4	1	0.5	64	4	1	0.25	0.5	16	128	2	1	4	32	2	0.25	0.25	1	1	2	0	0	3	1	6AB	0	1	0	0	0	1	0	4	1	0	0	0
1	1	0	0	9																						1	0	4	0	0	6										4	0	1	0	1
1	1	0	0	9																						1	0	4	1	0	7										4	0	1	0	1
1	1	0	0	9																						0	0	3	1	0	6										4	0	1	0	1
1	1	0	0	9																						0	0	2	0	0	6										4	1	0	0	0
1	1	1	1	1	1	4	2	1	2	2	1	129	8	2	0.25	129	16	129	129	129	129	64	2	0.125	0.5	0	0	2	0	0	6	1	6AB	0	1	0	0	0	1	0	4	1	0	0	0
1	1	1	1	1	0	2	0.5	0.5	4	1	0.5	128	8	1	0.25	129	8	64	129	129	129	64	4	0.25	0.5	1	1	2	0	0	3	1	19F	0	1	0	0	0	1	1	4	1	0	0	0
1	1	0	0	9																						0	0	2	1	0	9										4	1	0	0	0
1	1	1	1	1	0	1	0.5	0.5	2	1	0.5	128	2	1	0.125	129	16	128	129	129	129	32	2	0.25	0.5	0	1	3	0	0	5	1	6AB	0	1	0	0	0	1	0	4	0	1	0	1
1	1	0	0	9																						0	0	4	0	0	6										4	0	1	0	1
1	1	0	0	9																						1	1	3	0	0	5										4	0	1	0	1
1	1	1	1	1	1	8	2	1	8	8	4	129	8	2	0.5	129	8	129	129	129	129	32	4	0.25	0.5	0	1	4	1	0	6	1	6AB	0	1	0	0	0	1	1	4	0	1	0	1
1	1	1	1	1	0	0.5	0.25	0.5	0.5	1	0.5	4	0.5	0.5	0.125	129	4	128	129	129	129	32	2	0.063	0.5	1	0	3	0	0	6	1	6AB	0	1	0	0	0	1	0	4	0	1	0	1
1	1	1	1	1	0	2	0.5	0.5	2	1	0.5	128	8	0.5	0.25	129	8	64	129	129	129	32	2	0.063	0.5	1	0	3	1	0	5	1	19F	0	1	0	0	0	1	0	4	0	1	0	1
1	1	0	0	9																						0	1	3	0	0	9										4	0	1	0	1
1	1	0	0	9																						0	1	2	1	0	6										4	1	0	0	0
1	1	0	1	9																						1	0	2	0	0	6	0			0	0	0	0	0	0	4	1	0	0	0
1	1	0	0	9																						1	1	3	0	0	6										4	0	1	0	1
1	1	0	0	9																						1	1	2	0	0	3										4	1	0	0	0
1	1	0	0	9																						0	1	4	1	0	12										4	0	1	0	1
1	1	1	1	1	1	4	2	2	8	8	4	129	8	2	0.5	129	8	129	129	129	129	32	2	0.125	0.5	0	1	3	1	0	12	1	19F	0	1	0	0	0	1	1	4	0	1	0	1
1	1	1	1	1	1	8	2	2	16	16	8	129	16	2	1	129	8	129	129	129	129	32	2	0.125	0.5	1	1	4	1	0	7	1	19F	0	1	0	0	0	1	1	4	0	1	0	1
1	1	1	1	1	0	2	1	1	2	2	1	128	4	1	0.25	129	16	128	129	129	129	16	2	0.25	0.5	0	1	2	1	0	6	1	6AB	0	1	0	0	0	1	0	4	1	0	0	0
1	1	0	0	9																						0	0	3	1	0	4										4	0	1	0	1
1	1	1	1	1	0	4	1	1	4	2	1	129	8	2	0.25	129	16	128	129	129	129	32	2	0.125	0.5	1	0	3	1	1	4	1	6AB	0	1	0	0	0	1	0	4	0	1	0	1
1	1	0	0	9																						0	1	4	1	0	8										4	0	1	0	1
1	1	0	0	9																						0	0	3	0	1	7										4	0	1	0	1
1	1	0	0	9																						0	0	4	1	1	8										4	0	1	0	1
1	1	0	0	9																						1	0	2	0	1	2										4	1	0	0	0
1	1	1	1	1	0	1	0.25	0.5	1	1	0.5	8	0.25	0.5	0.25	129	8	64	129	129	129	32	2	0.125	0.5	1	0	2	0	0	1	1	6AB	0	1	0	0	0	1	0	4	1	0	0	0
1	1	0	0	9																						1	0	4	0	1	5										4	0	1	0	1
1	1	0	0	9																						0	0	5	1	0	5										4	0	0	1	1
1	1	0	0	9																						1	0	4	0	0	2										4	0	1	0	1
1	1	0	0	9																						1	0	3	0	0	7										4	0	1	0	1
1	9	0	0	9																						1	1	1	0	0	5										4	0	0	0	0
1	1	1	1	1	0	2	2	0.5	4	4	2	129	16	2	0.5	129	16	64	129	129	129	64	2	0.25	0.5	1	1	3	0	0	7	1	6AB	0	1	0	0	0	1	0	4	0	1	0	1
1	1	0	0	9																						1	0	3	1	0	5										4	0	1	0	1
1	9	0	0	9																						0	1	1	0	0	5										4	0	0	0	0
1	9	0	1	9																						1	1	1	0	0	7	0			0	0	0	0	1	0	4	0	0	0	0
1	1	0	0	9																						0	0	3	0	0	2										4	0	1	0	1
1	1	0	0	9																						0	1	5	1	0	4										4	0	0	1	1
1	1	0	1	9																						0	1	6	1	0	4	0			0	0	0	0	1	0	4	0	0	1	1
1	1	1	1	1	0	1	0.5	0.5	1	1	0.5	64	2	1	0.125	129	8	128	129	129	129	64	1	0.25	0.5	0	1	3	0	0	3	0	NT	0	1	0	0	0	1	0	4	0	1	0	1
1	1	1	1	1	0	1	0.25	0.5	1	1	0.5	8	0.5	1	0.125	129	4	128	129	129	129	1	2	0.125	0.5	1	1	2	1	0	3	1	6AB	0	1	0	0	0	1	0	4	1	0	0	0
1	1	1	1	1	1	8	2	2	8	8	4	129	8	2	0.5	0.5	4	129	2	1	128	32	2	0.125	0.25	1	1	3	1	0	3	1	other	0	1	0	0	0	1	1	4	0	1	0	1
1	1	0	0	9																						0	1	3	0	0	9										4	0	1	0	1
1	1	0	0	9																						1	1	2	1	0	8										4	1	0	0	0
1	9	1	1	1	0	0.25	0.125	0.125	0.25	0.125	0.125	2	0.25	0.125	0.063	129	8	64	129	129	129	64	2	0.25	0.25	1	1	1	1	0	7	1	14	0	1	0	0	0	1	0	4	0	0	0	0
1	1	0	0	9																						0	1	3	1	0	8										4	0	1	0	1
1	1	0	1	1		2	0.5	0.5	2	1	1	64	2	1	0.125	129	4	129	129	129	129	64	0.5	0.25	0.5	0	1	2	0	0	7	0			0	0	0	1	1	0	4	1	0	0	0
1	1	0	0	9																						0	1	3	1	0	6										4	0	1	0	1
1	1	0	0	9																						1	1	2	0	1	2										4	1	0	0	0
1	1	0	0	9																						0	0	3	1	0	4										4	0	1	0	1
1	1	0	0	9																						0	0	4	1	0	8										4	0	1	0	1
1	1	0	1	9																						1	0	4	1	0	4	0			0	0	0	0	1	0	4	0	1	0	1
1	1	0	0	9																						1	0	4	1	0	4										4	0	1	0	1
1	1	0	0	9																						1	1	6	1	0	2										4	0	0	1	1
1	1	1	1	1	0	0.25	0.125	0.25	0.5	0.25	0.125	4	0.25	0.25	0.063	0.5	2	64	1	1	64	32	2	0.25	0.25	1	1	5	1	0	3	1	15BC	0	1	0	0	0	0	1	4	0	0	1	1
1	1	1	1	1	0	2	0.5	0.5	2	1	0.5	64	2	1	0.125	129	4	64	129	129	129	64	2	0.25	0.25	1	1	3	1	0	5	1	6AB+19F	1	1	0	0	0	1	0	4	0	1	0	1
1	1	0	0	9																						1	1	3	0	0	8										4	0	1	0	1
1	9	1	1	1	0	1	1	0.5	2	2	1	64	2	1	0.25	129	4	128	129	129	129	64	1	0.25	0.5	1	1	1	0	0	2	1	6AB	0	0	0	0	0	1	0	4	0	0	0	0
1	1	1	1	1	0	0.125	0.125	0.125	0.5	0.5	0.125	8	1	0.125	0.125	0.032	2	64	0.25	0.125	0.5	8	2	0.125	0.125	1	0	4	0	0	2	1	19F	0	1	0	0	0	0	1	1	0	1	0	1
1	1	0	0	9																						1	1	3	0	0	4										1	0	1	0	1
1	1	1	1	1	0	0.25	0.25	0.25	0.5	0.5	0.5	2	0.5	0.5	0.125	129	8	129	8	32	32	32	2	0.063	0.25	0	0	4	1	0	3	1	6AB	0	1	0	0	0	1	0	1	0	1	0	1
1	1	1	1	1	0	1	1	0.5	2	1	1	64	4	1	0.125	0.25	8	64	0.063	0.125	0.125	0.125	2	0.063	0.25	1	1	2	0	0	5	1	other	0	1	0	0	0	1	0	1	1	0	0	0
0	1	0	0	9																						1	1	6	1	0											2	0	0	1	1
0	1	0	0	9																						1	1	3	1	0											2	0	1	0	1
0	1	0	0	9																						0	0	5	1	0											2	0	0	1	1
0	1	0	1	9																						1	0	2	1	0		0	ND		0	0	0	0	1	0	2	1	0	0	0
0	1	0	0	9																						1	1	5	0	0											2	0	0	1	1
0	1	1	1	1	0	0.5	0.5	0.25	2	0.5	0.5	8	2	0.5	0.25	0.063	2	64	0.25	0.25	0.25	32	4	0.125	0.5	0	1	4	1	0		1	15BC	0	1	0	0	0	0	1	2	0	1	0	1
0	1	1	1	1	1	4	8	1	16	8	4	129	32	4	1	129	8	129	129	129	129	64	4	0.032	0.5	1	0	2	0	0		1	19F	0	1	0	0	0	1	1	2	1	0	0	0
0	1	0	0	9																						0	1	2	0	0											2	1	0	0	0
0	1	0	0	9																						0	1	3	0	0											2	0	1	0	1
0	1	0	0	9																						1	1	2	0	0											2	1	0	0	0
0	1	1	1	1	0	1	0.5	0.5	2	1	0.5	8	0.5	1	0.25	129	4	128	129	129	129	1	2	0.032	0.5	0	1	3	0	0		1	6AB	0	1	1	0	0	1	0	2	0	1	0	1
0	1	0	1	9																						1	1	3	0	0		0	ND		0	1	0	0	1	0	2	0	1	0	1
0	1	0	0	9																						0	0	6	1	0											2	0	0	1	1
0	1	0	1	9																						0	1	4	1	0		0	ND		0	0	0	0	1	0	2	0	1	0	1
0	1	1	1	1	0	1	0.5	0.5	1	1	0.5	4	0.5	1	0.25	129	4	128	129	129	129	32	2	0.125	0.5	0	1	2	0	0		1	6AB	0	1	0	0	0	1	0	2	1	0	0	0
0	1	0	0	9																						1	1	3	0	0											2	0	1	0	1
0	1	0	0	9																						0	1	3	0	0											2	0	1	0	1
0	1	0	0	9																						1	0	3	0	0											2	0	1	0	1
0	1	0	0	9																						1	0	5	1	0											2	0	0	1	1
0	1	0	0	9																						1	1	6	1	0											2	0	0	1	1
0	1	0	0	9																						0	1	4	1	0											2	0	1	0	1
0	1	0	0	9																						1	0	6	1	0											2	0	0	1	1
0	1	0	0	9																						1	0	5	1	0											2	0	0	1	1
0	1	0	0	9																						1	1	2	0	0											2	1	0	0	0
0	1	0	1	9																						0	1	4	1	0		0	ND		0	0	0	0	1	0	2	0	1	0	1
0	1	1	1	1	0	2	0.5	0.5	2	1	1	8	0.5	1	0.5	129	4	64	129	129	129	32	2	0.125	1	1	0	3	1	0		1	6AB	0	1	0	0	0	1	0	2	0	1	0	1
0	1	0	0	9																						0	1	3	0	0											2	0	1	0	1
0	1	0	0	9																						1	0	3	1	0											2	0	1	0	1
0	1	1	1	1	1	4	2	1	8	4	2	129	8	2	1	129	16	64	129	129	129	64	2	0.25	0.5	0	1	2	0	0		1	6AB	0	9						2	1	0	0	0
0	1	1	1	1	1	4	2	1	8	4	2	129	8	2	1	129	8	128	129	129	129	32	4	0.125	0.5	0	1	5	1	0		1	6AB	0	0	0	0	0	1	0	2	0	0	1	1
0	1	0	0	9																						1	0	6	1	0											2	0	0	1	1
0	1	1	1	1	0	0.5	0.25	0.125	0.125	0.125	0.125	2	1	0.5	0.125	128	4	32	32	16	129	32	2	0.25	0.5	0	1	5	1	0		1	15BC	0	1	1	0	0	1	0	2	0	0	1	1
0	1	0	0	9																						0	1	3	1	0											2	0	1	0	1
0	1	0	1	9																						0	1	3	1	0		0	ND		0	0	0	0	1	0	2	0	1	0	1
0	1	1	1	1	0	0.25	0.063	0.125	0.25	0.25	0.125	2	0.25	0.25	0.125	129	4	64	129	129	129	32	2	0.063	0.5	0	0	4	1	0		9	ND		1	0	0	0	1	0	2	0	1	0	1
0	1	1	1	1	1	4	4	1	8	4	2	129	32	4	1	129	16	64	129	129	129	64	2	0.125	0.5	1	1	2	0	0		1	6AB	0	1	0	0	0	1	0	2	1	0	0	0
0	1	1	1	1	0	2	1	0.5	4	2	1	128	4	1	0.5	0.063	4	128	0.5	0.25	0.5	16	2	0.125	0.5	1	1	2	0	0		1	19F	0	1	0	0	0	0	1	2	1	0	0	0
0	1	1	1	1	0	1	0.5	0.5	1	1	0.5	4	0.5	1	0.25	129	4	128	129	129	129	32	2	0.25	0.5	0	0	4	1	0		1	6AB	0	1	0	0	0	1	0	2	0	1	0	1
0	1	1	1	9																						0	1	2	0	0		9	ND		1	0	0	0	1	1	2	1	0	0	0
0	1	0	0	9																						0	1	4	1	0											2	0	1	0	1
0	1	0	0	9																						1	0	3	1	0											2	0	1	0	1
0	1	1	1	1	1	4	2	2	16	8	8	128	16	2	1	128	4	129	129	129	129	16	2	0.25	0.5	1	0	3	1	0		1	19F	0	1	0	0	0	1	1	2	0	1	0	1
0	1	0	0	9																						1	0	6	1	0											2	0	0	1	1
0	1	0	0	9																						1	1	6	1	0											2	0	0	1	1
0	1	1	1	1	0	1	0.5	0.5	2	1	1	8	0.5	1	0.5	129	16	64	129	129	129	64	4	0.063	0.5	1	1	2	0	0		1	6AB	0	1	0	0	0	1	0	2	1	0	0	0
0	1	0	0	9																						1	1	3	0	0											2	0	1	0	1
0	1	0	0	9																						1	0	6	1	0											2	0	0	1	1
0	1	1	1	1	0	0.25	0.063	0.125	0.25	0.25	0.125	2	0.25	0.125	0.125	129	2	64	16	32	129	32	2	0.125	0.25	1	1	4	0	0		1	14	0	1	0	0	0	1	0	2	0	1	0	1
0	1	0	0	9																						1	1	3	0	0											2	0	1	0	1
0	1	0	0	9																						1	0	6	1	0											2	0	0	1	1
0	1	1	1	1	0	0.125	0.125	0.063	0.5	0.25	0.125	4	1	0.5	0.125	0.063	2	8	0.063	0.25	0.5	4	32	0.25	0.5	1	1	3	0	0		1	34	0	1	1	1	1	0	0	2	0	1	0	1
0	1	0	0	9																						0	1	5	1	0											2	0	0	1	1
0	1	0	0	9																						1	1	5	0	0											2	0	0	1	1
0	1	0	0	9																						0	1	3	0	0											2	0	1	0	1
0	1	1	1	1	1	4	8	1	16	8	4	129	32	4	1	129	8	129	129	129	129	32	4	0.25	0.5	0	1	3	0	0		1	19F	0	1	0	0	0	1	1	2	0	1	0	1
0	1	0	0	9																						1	1	5	0	0											2	0	0	1	1
0	1	0	0	9																						1	1	3	1	0											2	0	1	0	1
0	1	0	0	9																						0	1	5	0	0					0	0	0	0	0	0	2	0	0	1	1
0	1	0	1	9																						0	0	3	1	0		0	ND		0	0	0	0	1	1	2	0	1	0	1
0	1	0	1	9																						1	0	2	1	0		9	ND		0	0	0	0	1	1	2	1	0	0	0
0	1	1	1	1	0	0.5	0.5	0.125	0.5	0.25	0.25	4	1	0.5	0.125	129	2	64	8	16	129	32	2	0.125	0.5	1	1	3	0	0		1	14	0	1	0	0	0	1	0	2	0	1	0	1
0	1	1	1	1	1	4	2	1	16	8	8	129	16	2	1	129	4	129	129	129	129	16	2	0.25	0.25	1	1	2	0	0		1	19F	0	9						2	1	0	0	0
0	1	0	1	1		0.5	0.25	0.5	1	0.5	0.5	4	2	1	0.5	0.032	2	64	0.25	0.25	0.125	16	1	0.032	0.5	0	1	2	0	0		0	ND		9						2	1	0	0	0
0	1	1	1	1	0	1	4	0.25	1	0.5	0.25	64	8	1	0.25	0.5	4	128	4	4	8	32	2	0.25	0.5	0	1	2	0	0		1	6AB	0	1	0	0	0	1	0	2	1	0	0	0
0	1	1	1	1	0	0.5	0.5	0.5	1	0.5	0.25	4	4	0.5	0.125	64	2	128	4	8	16	16	4	0.063	0.5	1	1	4	1	0		1	19F	0	1	0	0	0	1	0	2	0	1	0	1
0	1	0	0	9																						1	1	3	0	0											2	0	1	0	1
0	1	1	1	1	0	0.032	0.032	0.032	0.063	0.032	0.016	1	0.125	0.063	0.016	0.032	1	8	0.032	0.063	0.063	4	4	0.125	0.5	1	0	3	1	0		1	34	0	0	1	1	1	0	0	2	0	1	0	1
0	1	1	1	1	0	2	1	1	2	1	1	32	8	1	0.25	0.063	8	128	0.25	0.5	1	0.25	4	0.125	0.25	1	0	6	1	0		1	23F	0	1	0	0	0	1	0	2	0	0	1	1
0	1	0	0	9																						1	1	5	1	0											2	0	0	1	1
0	1	0	0	9																						1	1	2	0	0											2	1	0	0	0
0	1	0	0	9																						1	0	4	1	0											2	0	1	0	1
0	1	0	0	9																						1	0	4	0	0											2	0	1	0	1
0	1	0	0	9																						1	1	6	1	0											2	0	0	1	1
0	1	1	1	1	0	2	2	1	2	2	2	128	16	2	0.5	129	8	129	129	129	129	64	4	0.125	0.5	0	1	2	0	0		1	11A	0	1	0	0	0	1	0	2	1	0	0	0
0	1	1	1	1	0	0.032	0.032	0.016	0.032	0.016	0.016	1	0.063	0.063	0.016	0.125	8	128	0.25	0.25	2	32	4	0.125	0.5	1	1	5	1	0		1	23A	0	1	1	1	1	1	0	2	0	0	1	1
0	1	0	0	9																						1	0	6	1	0											2	0	0	1	1
0	1	0	0	9																						1	1	2	0	0											2	1	0	0	0
0	1	0	0	9																						1	1	6	1	0											2	0	0	1	1
0	1	0	1	9																						0	1	3	0	0		9	ND		0	0	0	0	0	0	2	0	1	0	1
0	1	0	0	9																						1	0	4	0	0											2	0	1	0	1
0	1	0	0	9																						0	1	3	0	0											2	0	1	0	1
0	1	1	1	1	0	1	2	1	2	1	0.5	16	1	1	0.5	129	16	129	129	129	129	64	4	0.032	1	1	0	2	0	0		1	6AB	0	1	0	0	0	1	0	2	1	0	0	0
0	1	0	0	9																						0	0	5	1	0											2	0	0	1	1
0	1	0	0	9																						0	1	3	0	0											2	0	1	0	1
0	1	0	0	9																						1	0	3	1	0											2	0	1	0	1
0	1	0	0	9																						1	0	3	0	0											2	0	1	0	1
0	1	0	0	9																						1	0	4	1	0											2	0	1	0	1
0	1	0	0	9																						1	0	5	1	0											2	0	0	1	1
0	1	0	0	9																						0	0	6	1	0											2	0	0	1	1
0	1	1	1	1	1	4	4	1	16	8	8	129	64	2	1	129	4	129	129	129	129	32	4	0.25	0.5	1	1	4	1	0		1	19F	0	1	0	0	0	1	0	2	0	1	0	1
0	1	1	1	1	0	1	0.5	0.5	1	1	0.5	4	1	1	0.25	129	4	128	129	129	129	32	2	0.125	0.5	1	0	4	1	0		1	6AB	0	1	0	0	0	1	0	2	0	1	0	1
0	1	0	0	9																						0	0	2	1	0											2	1	0	0	0
0	1	1	1	1	0	1	0.5	0.5	1	1	0.5	4	1	1	0.25	129	4	128	129	129	129	64	2	0.125	1	0	0	5	1	0		1	6AB	0	1	0	0	0	1	0	2	0	0	1	1
0	1	0	0	9																						0	0	3	0	0											2	0	1	0	1
0	1	1	1	1	0	1	0.5	0.25	1	0.5	0.5	4	1	1	0.125	128	4	128	129	129	129	64	4	0.125	0.5	0	1	3	1	0		1	14	0	1	0	0	0	1	0	2	0	1	0	1
0	1	0	1	1		2	2	0.5	4	1	1	64	8	2	0.25	129	4	64	129	129	129	32	1	0.25	0.5	0	1	6	0	0		0	ND		0	0	0	0	1	0	2	0	0	1	1
0	1	0	0	9																						0	0	6	1	0											2	0	0	1	1
0	1	0	1	9																						1	1	6	1	0		9	ND		9						2	0	0	1	1
0	1	1	1	1	1	4	8	1	4	2	1	129	16	2	0.5	129	16	129	4	129	129	64	4	0.25	1	0	1	3	0	0		1	23F	0	1	0	0	0	1	0	2	0	1	0	1
0	1	1	1	1	0	1	4	0.5	2	4	1	16	8	1	0.5	129	8	129	129	129	129	64	4	0.25	1	1	0	5	1	0		1	6AB	0	1	0	0	0	1	0	2	0	0	1	1
0	1	0	0	9																						1	1	2	0	0											2	1	0	0	0
0	1	0	0	9																						1	1	4	0	0											2	0	1	0	1
0	1	0	0	9																						0	0	5	1	0											2	0	0	1	1
0	1	0	0	9																						0	1	6	1	0											2	0	0	1	1
0	1	0	0	9																						1	1	3	0	0											2	0	1	0	1
0	1	1	1	1	0	0.5	0.25	0.25	1	0.5	0.25	2	0.5	0.5	0.125	129	4	64	129	129	129	16	2	0.125	0.5	1	1	6	1	0		1	6AB	0	1	0	0	0	1	0	2	0	0	1	1
0	1	0	0	9																						1	1	4	1	0											2	0	1	0	1
0	1	0	0	9																						0	0	6	1	0											2	0	0	1	1
0	1	0	0	9																						0	1	3	0	0											2	0	1	0	1
0	1	0	0	9																						0	0	3	0	0											2	0	1	0	1
0	1	0	0	9																						1	0	2	0	0											2	1	0	0	0
0	1	1	1	1	0	1	0.5	0.5	1	1	0.5	16	8	1	0.25	0.063	4	128	0.25	0.25	0.5	64	4	0.125	0.5	0	0	4	1	0		1	15BC	0	1	0	0	0	0	1	2	0	1	0	1
0	1	1	1	1	0	0.25	0.125	0.063	0.25	0.125	0.125	2	0.25	0.25	0.032	129	4	128	129	129	129	4	4	0.125	0.25	1	1	2	0	0		1	15BC	0	1	1	0	0	1	0	2	1	0	0	0
0	1	0	0	9																						0	1	2	0	0											2	1	0	0	0
0	1	0	0	9																						0	1	6	1	0											2	0	0	1	1
0	1	0	0	9																						1	1	4	0	0											2	0	1	0	1
0	1	0	0	9																						0	1	3	0	0											2	0	1	0	1
0	1	0	0	9																						0	1	3	0	0											2	0	1	0	1
0	1	0	0	9																						0	0	4	1	0											2	0	1	0	1
0	1	0	0	9																						0	1	5	1	0											2	0	0	1	1
0	1	0	0	9																						0	0	4	1	0											2	0	1	0	1
0	1	1	1	1	0	1	0.5	0.5	1	0.5	0.5	4	1	1	0.25	129	4	128	129	129	129	32	4	0.25	0.5	0	0	4	1	0		1	6AB	0	1	0	0	0	1	0	2	0	1	0	1
0	1	1	1	1	0	0.25	0.125	0.125	0.5	0.125	0.125	2	0.5	0.25	0.032	0.032	16	128	0.25	0.25	0.5	0.25	1	0.25	0.5	0	0	4	1	0		0	NT	0	1	1	0	0	0	1	2	0	1	0	1
0	1	0	0	9																						1	1	2	0	0											2	1	0	0	0
0	1	1	1	1	0	1	0.5	0.5	1	1	0.5	4	1	1	0.25	129	4	128	129	129	129	32	2	0.25	0.5	0	1	2	0	0		1	6AB	0	1	0	0	0	1	0	2	1	0	0	0
0	1	0	0	9																						1	1	3	0	0											2	0	1	0	1
0	1	0	0	9																						1	1	4	0	0											2	0	1	0	1
0	1	0	0	9																						0	0	5	1	0											2	0	0	1	1
0	1	1	1	1	0	1	0.5	1	1	1	0.5	8	1	0.5	0.5	129	16	128	129	129	129	64	4	0.25	0.5	1	0	3	1	0		1	6AB	0	1	0	0	0	1	0	2	0	1	0	1
0	1	1	1	1	1	8	4	1	8	8	8	129	32	2	1	129	4	129	129	129	129	16	4	0.5	0.5	0	0	6	1	0		1	19F	0	1	0	0	0	1	1	2	0	0	1	1
0	1	0	0	9																						0	1	4	1	0											2	0	1	0	1
0	1	1	1	1	0	1	0.5	0.5	1	1	0.5	8	1	1	0.25	129	4	128	129	129	129	64	2	0.25	1	0	1	3	0	0		1	6AB	0	9						2	0	1	0	1
0	1	0	0	9																						0	1	3	0	0											2	0	1	0	1
0	1	0	0	9																						1	1	3	0	0											2	0	1	0	1
0	1	1	1	1	0	1	0.25	0.5	1	1	1	64	4	0.5	0.25	129	4	64	129	129	129	64	1	0.25	0.5	0	0	4	1	0		1	6AB	0	0	0	0	0	1	0	2	0	1	0	1
0	1	0	1	9																						1	1	6	1	0		9	ND		0	0	0	0	1	1	2	0	0	1	1
0	1	0	0	9																						0	0	4	1	0											2	0	1	0	1
0	1	0	0	9																						0	0	5	1	0											2	0	0	1	1
0	1	0	0	9																						0	1	3	0	0											2	0	1	0	1
0	1	1	1	1	1	4	16	1	4	4	2	129	32	4	0.5	129	16	129	129	129	129	32	2	0.125	1	0	1	3	1	0		1	6AB	0	1	0	0	0	1	0	2	0	1	0	1
0	1	0	0	9																						0	1	3	0	0											2	0	1	0	1
0	1	1	1	1	0	1	0.5	0.5	2	1	0.5	8	4	1	0.25	129	4	128	129	129	129	32	4	0.25	0.5	1	1	2	0	0		1	6AB	0	1	0	0	0	1	0	2	1	0	0	0
0	1	1	1	1	0	2	1	0.5	4	2	1	128	16	2	0.25	129	4	64	129	129	129	64	4	0.125	0.5	0	1	3	1	0		1	15BC	0	1	0	0	0	0	1	2	0	1	0	1
0	1	0	0	9																						1	1	6	1	0											2	0	0	1	1
0	1	0	0	9																						0	1	3	0	0											2	0	1	0	1
0	1	0	0	9																						0	1	2	0	0											2	1	0	0	0
0	1	1	1	1	0	2	8	1	4	2	1	129	16	2	0.5	0.25	16	129	2	1	8	16	4	0.25	0.5	0	1	3	0	0		1	23F	0	1	0	0	0	1	0	2	0	1	0	1
0	1	0	0	9																						1	0	4	1	0											2	0	1	0	1
0	1	0	0	9																						1	1	3	0	0											2	0	1	0	1
0	1	0	0	9																						0	1	5	1	0											2	0	0	1	1
0	1	0	0	9																						1	1	2	0	0											2	1	0	0	0
0	1	0	0	9																						0	1	2	0	0											2	1	0	0	0
0	1	1	1	1	0	0.5	1	0.5	2	1	0.5	2	8	1	0.25	129	4	64	129	129	129	64	2	0.125	0.5	0	1	4	1	0		1	15BC	0	1	0	0	0	1	0	2	0	1	0	1
0	1	0	0	9																						1	0	5	1	0											2	0	0	1	1
0	1	0	0	9																						1	1	4	0	0											2	0	1	0	1
0	1	1	1	1	0	1	2	0.5	2	1	0.5	32	4	1	0.5	129	4	128	129	129	129	32	2	0.25	1	1	1	2	1	0		1	19F	0	1	0	0	0	1	1	2	1	0	0	0
0	1	0	0	9																						0	1	3	0	0											2	0	1	0	1
0	1	0	0	9																						1	1	6	0	0											2	0	0	1	1
0	1	1	1	1	0	2	1	1	4	2	1	128	16	2	0.5	129	4	64	129	129	129	32	2	0.125	0.5	0	1	4	1	0		1	14	0	9						2	0	1	0	1
0	1	1	1	1	0	0.5	8	0.125	4	8	2	129	16	2	0.125	129	4	129	129	129	129	32	4	0.25	1	1	1	3	1	0		1	19F	0	1	0	0	0	1	0	2	0	1	0	1
0	1	1	1	1	1	8	8	1	8	8	4	129	16	2	1	129	8	129	129	129	129	32	4	0.25	0.5	1	0	4	1	0		1	19F	0	1	0	0	0	1	1	2	0	1	0	1
0	1	1	1	1	0	0.25	0.125	0.125	0.5	0.25	0.125	2	0.5	0.25	0.125	129	4	128	129	129	129	64	1	0.25	0.5	1	0	3	1	0		1	14	0	1	0	0	0	1	1	2	0	1	0	1
0	1	0	0	9																						0	1	3	0	0											2	0	1	0	1
0	1	1	1	1	0	0.032	0.125	0.032	0.032	0.032	0.016	1	0.125	0.125	0.032	0.25	16	128	1	1	4	64	4	0.25	0.5	1	0	6	1	0		1	23A	0	1	1	1	1	1	0	2	0	0	1	1
0	1	1	1	1	0	0.5	0.25	0.25	1	0.5	0.25	4	1	0.5	0.125	1	2	64	2	2	2	16	2	0.125	0.5	0	1	2	1	0		1	14	0	1	0	0	0	1	0	2	1	0	0	0
0	1	0	0	9																						1	0	3	0	0											2	0	1	0	1
0	1	1	1	1	1	4	16	1	16	16	8	129	32	4	1	129	8	129	129	129	129	64	4	0.125	0.5	1	1	2	0	0		1	19F	0	1	0	0	0	1	1	2	1	0	0	0
0	1	0	0	9																						1	0	6	0	0											2	0	0	1	1
0	1	0	0	9																						0	1	4	0	0											2	0	1	0	1
0	1	0	0	9																						1	1	2	0	0											2	1	0	0	0
0	1	0	0	9																						1	0	3	1	0											2	0	1	0	1
0	1	0	0	9																						1	1	4	1	0											2	0	1	0	1
0	1	0	0	9																						0	1	3	0	0											2	0	1	0	1
0	1	0	0	9																						1	0	5	1	0											2	0	0	1	1
0	1	0	0	9																						0	1	2	0	0											2	1	0	0	0
0	1	0	1	9																						1	0	5	1	0		9	ND		0	0	0	0	1	0	2	0	0	1	1
0	1	0	0	9																						0	0	6	1	0											2	0	0	1	1
0	1	0	0	9																						0	0	3	0	0											2	0	1	0	1
0	1	0	0	9																						0	1	6	1	0											2	0	0	1	1
0	1	0	0	9																						0	0	3	0	0											2	0	1	0	1
0	1	1	1	1	0	1	0.5	0.5	1	1	0.5	4	2	0.5	0.25	129	2	129	129	129	129	32	2	0.125	0.5	1	1	2	0	0		1	19F	0	1	0	0	0	1	0	2	1	0	0	0
0	1	0	0	9																						1	1	5	1	0											2	0	0	1	1
0	1	0	0	9																						1	1	3	0	0											2	0	1	0	1
0	1	0	0	9																						0	0	6	1	0											2	0	0	1	1
0	1	0	0	9																						0	0	2	0	0											2	1	0	0	0
0	1	0	0	9																						1	1	3	0	0											2	0	1	0	1
0	1	0	0	9																						1	1	3	0	0											2	0	1	0	1
0	1	0	1	9																						1	0	2	0	0		9	ND		9						2	1	0	0	0
0	1	0	0	9																						1	0	3	0	0											2	0	1	0	1
0	1	0	0	9																						0	1	6	1	0											2	0	0	1	1
0	1	0	0	9																						1	1	3	0	0											2	0	1	0	1
0	1	0	0	9																						1	1	2	0	0											2	1	0	0	0
0	1	0	0	9																						1	1	5	1	0											2	0	0	1	1
0	1	0	0	9																						0	1	4	0	0											2	0	1	0	1
0	1	1	1	1	0	1	2	0.5	1	1	0.25	16	1	1	0.25	64	8	129	129	129	129	64	4	0.25	0.5	1	1	3	0	0		1	14	0	1	0	0	0	1	0	2	0	1	0	1
0	1	0	0	9																						1	0	6	1	0					1	0	0	0	1	1	2	0	0	1	1
0	1	0	0	9																						1	1	3	0	0											2	0	1	0	1
0	1	1	1	1	0	1	2	1	2	1	0.5	16	1	1	0.5	129	16	129	129	129	129	32	4	0.25	1	0	0	4	1	0		1	6AB	0	1	0	0	0	1	0	2	0	1	0	1
0	1	1	1	1	0	1	1	0.5	2	1	0.5	4	8	1	0.25	129	4	128	129	129	129	64	2	0.063	0.5	0	1	4	1	0		1	6AB	0	1	0	0	0	1	0	2	0	1	0	1
0	1	0	0	9																						1	1	6	1	0											2	0	0	1	1
0	1	1	1	1	0	0.032	1	0.016	0.063	1	0.5	1	0.5	0.25	0.25	128	16	128	4	129	129	64	4	0.25	1	1	0	5	1	0		1	23A	0	1	1	1	1	1	0	2	0	0	1	1
0	1	1	1	1	0	1	2	1	1	1	1	16	1	1	0.5	129	16	128	129	129	129	64	4	0.25	1	1	1	2	0	0		1	6AB	0	9						2	1	0	0	0
0	1	1	1	1	0	0.032	0.125	0.032	0.032	0.032	0.016	1	0.125	0.125	0.032	0.25	16	128	1	1	4	64	4	0.125	0.5	0	0	2	0	0		1	23A	0	9						2	1	0	0	0
0	1	0	0	9																						1	0	3	0	0											2	0	1	0	1
0	1	0	0	9																						0	1	5	1	0											2	0	0	1	1
0	1	1	1	9																						0	0	6	1	0		9	ND		1	0	0	0	1	0	2	0	0	1	1
0	1	0	0	9																						1	1	4	1	0											2	0	1	0	1
0	1	0	0	9																						0	1	3	0	0											2	0	1	0	1
0	1	0	0	9																						0	1	5	0	0											2	0	0	1	1
0	1	0	0	9																						0	1	3	0	0											2	0	1	0	1
0	1	0	0	9																						0	0	6	0	0											2	0	0	1	1
0	1	0	0	9																						0	1	3	0	0											2	0	1	0	1
0	1	1	1	1	0	2	1	0.5	4	2	1	64	16	2	0.25	129	4	128	129	129	129	64	2	0.063	0.5	1	0	3	1	0		1	14	0	1	0	0	0	1	1	2	0	1	0	1
0	1	0	0	9																						1	1	3	0	0											2	0	1	0	1
0	1	0	0	9																						1	0	4	1	0											2	0	1	0	1
0	1	0	0	9																						1	1	5	0	0											2	0	0	1	1
0	1	0	0	9																						0	1	5	1	0											2	0	0	1	1
0	1	1	1	1	0	2	8	1	8	8	4	129	8	2	1	129	4	129	129	129	129	16	4	0.25	0.5	0	1	4	0	0		1	19F	0	1	0	0	0	1	1	2	0	1	0	1
0	1	0	0	9																						0	1	3	0	0											2	0	1	0	1
0	1	0	1	1		1	0.5	0.5	1	1	0.5	8	4	1	0.25	1	2	64	2	2	2	0.5	2	0.025	0.5	0	0	6	1	0		0	ND		0	0	0	0	1	0	2	0	0	1	1
0	1	0	0	9																						0	1	5	1	0											2	0	0	1	1
0	1	0	0	9																						0	0	3	0	0											2	0	1	0	1
0	1	0	1	9																						0	0	6	1	0		9			9						2	0	0	1	1
0	1	0	1	9																						1	1	3	1	0		9			0	0	0	0	0	0	2	0	1	0	1
0	1	1	1	1	1	4	8	1	4	2	1	129	16	2	0.5	129	16	128	129	129	129	64	4	0.25	1	0	1	2	1	0		1	19F	0	1	0	0	0	1	0	2	1	0	0	0
0	1	1	1	1	0	1	2	1	1	1	0.5	16	1	1	0.5	129	16	128	129	129	129	64	4	0.25	1	0	0	3	0	0		1	6AB	0	1	0	0	0	1	0	2	0	1	0	1
0	1	0	0	9																						1	1	4	1	0											2	0	1	0	1
0	1	0	0	9																						1	1	3	0	0											2	0	1	0	1
0	1	0	0	9																						1	0	4	0	0											2	0	1	0	1
0	1	0	0	9																						0	1	5	0	0											2	0	0	1	1
0	1	0	0	9																						0	0	5	1	0											2	0	0	1	1
0	1	1	1	1	0	0.5	2	0.5	1	0.5	0.25	4	2	1	0.125	128	2	128	129	129	129	32	2	0.125	0.5	1	1	6	1	0		1	19F	0	1	0	0	0	1	0	2	0	0	1	1
0	1	0	0	9																						0	0	5	1	0											2	0	0	1	1
0	1	0	0	9																						0	1	6	1	0											2	0	0	1	1
0	1	0	0	9																						0	0	3	0	0											2	0	1	0	1
0	1	0	0	9																						0	0	2	0	0											2	1	0	0	0
0	1	0	0	9																						0	1	5	1	0											2	0	0	1	1
0	1	1	1	1	0	0.25	0.25	0.25	0.25	0.25	0.125	4	0.5	0.125	0.125	129	8	128	129	129	129	32	4	0.25	0.5	1	1	2	1	0		1	15BC	0	1	0	0	0	1	1	2	1	0	0	0
0	1	0	0	9																						1	1	4	1	0											2	0	1	0	1
0	1	1	1	1	0	0.063	0.5	0.032	0.032	0.032	0.016	2	0.5	0.125	0.032	0.063	4	8	0.125	0.032	0.5	8	4	0.25	0.25	0	1	3	0	0		1	29	0	1	1	1	1	0	0	2	0	1	0	1
0	1	0	0	9																						1	1	3	0	0											2	0	1	0	1
0	1	0	0	9																						1	1	4	1	0											2	0	1	0	1
0	1	0	0	9																						0	1	4	1	0											2	0	1	0	1
0	1	0	0	9																						1	0	5	1	0											2	0	0	1	1
0	1	0	0	9																						1	0	2	0	0											2	1	0	0	0
0	1	0	0	9																						0	1	3	0	0											2	0	1	0	1
0	1	0	0	9																						1	1	3	0	0											2	0	1	0	1
0	1	0	0	9																						1	0	5	1	0											2	0	0	1	1
0	1	1	1	1	0	0.25	0.125	0.25	0.25	0.25	0.125	4	0.5	0.5	0.125	129	8	129	129	129	128	64	2	0.125	1	0	0	3	1	0		1	6AB	0	0	0	0	0	0	0	2	0	1	0	1
0	1	0	0	9																						1	1	3	0	0											2	0	1	0	1
0	1	0	0	9																						1	0	6	1	0											2	0	0	1	1
0	1	0	0	9																						0	1	4	0	0											2	0	1	0	1
0	1	0	0	9																						1	0	6	1	0											2	0	0	1	1
0	1	0	0	9																						0	0	6	1	0											2	0	0	1	1
0	1	0	0	9																						0	1	2	0	0											2	1	0	0	0
0	1	1	1	1	0	2	1	0.5	4	2	1	128	8	1	0.5	1	16	128	8	4	64	32	2	0.25	0.5	1	0	4	1	0		1	6AB	0	0	0	0	0	1	0	2	0	1	0	1
0	1	1	1	1	0	2	0.5	0.5	2	1	0.5	128	8	1	0.5	1	16	129	8	4	16	32	2	0.25	0.5	1	0	5	1	0		1	6AB	0	0	0	1	1	1	0	2	0	0	1	1
0	1	0	1	1		4	2	1	8	4	2	129	16	2	0.5	129	8	129	129	129	129	64	2	0.25	0.5	1	1	5	1	0		0	ND		0	0	0	0	1	0	2	0	0	1	1
0	1	1	1	1	1	4	4	1	16	16	8	129	32	4	2	129	8	129	129	129	129	32	4	0.25	0.5	0	0	2	0	0		1	19F	0	0	0	0	0	1	1	2	1	0	0	0
0	1	0	0	9																						0	0	6	1	0											2	0	0	1	1
0	1	0	0	9																						1	0	5	1	0											2	0	0	1	1
0	1	0	0	9																						1	0	4	0	0											2	0	1	0	1
0	1	0	0	9																						0	0	4	0	0											2	0	1	0	1
0	1	0	0	9																						0	1	5	0	0											2	0	0	1	1
0	1	0	0	9																						0	0	3	0	0											2	0	1	0	1
0	1	1	1	1	1	4	2	1	4	2	1	129	16	2	0.5	129	8	129	129	129	129	64	4	0.25	1	0	1	3	0	0		1	11A	0	0	0	0	0	1	0	2	0	1	0	1
0	1	0	0	9																						0	0	3	1	0											2	0	1	0	1
0	1	0	0	9																						1	0	3	0	0											2	0	1	0	1
0	1	0	0	9																						1	1	5	0	0											2	0	0	1	1
0	1	0	0	9																						1	1	4	1	0											2	0	1	0	1
0	1	0	1	9																						0	1	6	1	0		0	ND		0	0	0	0	1	0	2	0	0	1	1
0	1	0	0	9																						0	0	4	0	0											2	0	1	0	1
0	1	1	1	1	1	4	4	1	16	16	8	129	32	4	2	129	8	129	129	129	129	32	4	0.25	0.5	0	1	3	1	0		1	19F	0	1	0	0	0	1	1	2	0	1	0	1
0	1	0	0	9																						0	0	6	1	0											2	0	0	1	1
0	1	1	1	1	0	1	0.5	0.5	1	0.5	0.25	16	4	0.5	0.25	129	4	128	129	129	129	32	4	0.063	0.5	0	1	3	1	0		1	19F	0	0	0	1	0	1	0	2	0	1	0	1
0	1	0	0	9																						1	0	3	0	0											2	0	1	0	1
0	1	0	0	9																						0	0	5	1	0											2	0	0	1	1
0	1	0	0	9																						1	1	6	1	0											2	0	0	1	1
0	1	0	0	9																						1	0	6	1	0											2	0	0	1	1
0	1	0	0	9																						0	0	3	0	0											2	0	1	0	1
0	1	1	1	1	1	4	2	1	4	2	1	129	16	2	0.5	129	16	128	129	129	129	64	2	0.125	1	1	1	4	1	0		1	6AB	0	0	0	0	0	1	0	2	0	1	0	1
0	1	0	0	9																						1	0	6	1	0											2	0	0	1	1
0	1	0	0	9																						0	0	3	0	0											2	0	1	0	1
0	1	0	0	9																						1	0	3	0	0											2	0	1	0	1
0	1	0	1	9																						0	1	5	1	0		0	ND		0	0	0	0	1	0	2	0	0	1	1
0	1	0	0	9																						1	1	2	0	0											2	1	0	0	0
0	1	0	1	9																						0	1	4	0	0		0	ND		0	0	0	0	1	0	2	0	1	0	1
0	1	1	1	1	1	4	2	1	4	2	1	129	16	2	0.5	129	16	128	129	129	129	64	2	0.125	0.5	0	1	4	1	0		1	6AB	0	1	0	0	0	1	0	2	0	1	0	1
0	1	0	0	9																						1	1	3	0	0											2	0	1	0	1
0	1	1	1	1	0	2	1	0.5	4	2	1	64	16	2	0.25	129	4	128	129	129	129	16	2	0.063	0.5	1	1	5	1	0		1	6AB	0	0	0	1	0	1	0	2	0	0	1	1
0	1	1	1	1	1	4	2	1	4	4	2	129	16	2	0.5	129	16	129	129	129	129	64	2	0.125	0.5	1	1	5	1	0		1	6AB	0	1	0	0	0	1	0	2	0	0	1	1
0	1	0	0	9																						1	1	3	1	0											2	0	1	0	1
0	1	0	0	9																						0	1	3	0	0											2	0	1	0	1
0	1	0	0	9																						1	1	2	0	0											2	1	0	0	0
0	1	0	0	9																						1	0	2	0	0											2	1	0	0	0
0	1	0	0	9																						1	0	3	1	0											2	0	1	0	1
0	1	0	0	9																						1	1	2	0	0											2	1	0	0	0
0	1	0	0	9																						1	1	5	0	0											2	0	0	1	1
0	1	1	1	1	1	4	4	1	8	4	2	129	32	4	1	129	16	128	129	129	129	64	4	0.125	0.5	1	1	3	1	0		1	6AB	0	1	0	0	0	1	0	2	0	1	0	1
0	1	1	1	1	0	2	0.5	0.5	4	2	1	128	8	1	0.25	8	16	128	0.5	1	64	32	2	0.125	0.5	0	1	6	1	0		1	6AB	0	0	0	0	0	1	0	2	0	0	1	1
0	1	0	0	9																						0	0	6	1	0											2	0	0	1	1
0	1	0	1	9																						1	1	3	1	0		0	ND		0	0	1	0	1	0	2	0	1	0	1
0	1	1	1	1	0	1	0.5	1	1	1	0.5	8	1	1	0.5	129	16	128	129	129	129	64	2	0.063	0.5	1	1	2	0	0		1	6AB	0	0	0	0	0	1	0	2	1	0	0	0
0	1	0	0	9																						0	1	3	1	0											2	0	1	0	1
0	1	1	1	1	0	2	1	0.5	4	1	0.5	128	8	1	0.5	2	16	128	16	8	128	32	2	0.25	0.5	1	0	3	1	0		1	6AB	0	0	0	0	0	1	0	2	0	1	0	1
0	1	0	0	9																						1	1	3	1	0											2	0	1	0	1
0	1	0	0	9																						1	1	3	0	0											2	0	1	0	1
0	1	0	0	9																						0	1	5	0	0											2	0	0	1	1
0	1	0	0	9																						0	0	3	0	0											2	0	1	0	1
0	1	1	1	1	0	1	0.5	0.5	1	1	0.5	8	1	1	0.5	129	4	128	129	129	129	32	2	0.125	0.5	1	1	3	1	0		1	14	0	1	0	0	0	1	0	2	0	1	0	1
0	1	0	0	9																						1	0	6	1	0											2	0	0	1	1
0	1	1	1	1	0	2	2	1	4	2	1	8	32	2	0.25	129	8	128	129	129	129	64	2	0.25	0.5	1	1	3	0	0		1	6AB	0	0	0	0	0	1	0	2	0	1	0	1
0	1	1	1	1	0	2	1	1	4	1	0.5	128	8	1	0.5	0.032	2	32	0.5	0.25	0.5	32	4	0.25	0.5	0	0	6	1	0		1	19F	0	0	0	0	0	0	1	2	0	0	1	1
0	1	0	1	9																						0	0	6	1	0		0	ND		0	0	0	0	1	0	2	0	0	1	1
0	1	0	0	9																						1	1	4	1	0											2	0	1	0	1
0	1	0	0	9																						1	1	3	1	0											2	0	1	0	1
0	1	0	0	9																						0	1	5	1	0											2	0	0	1	1
0	1	0	0	9																						0	0	5	0	0											2	0	0	1	1
0	1	1	1	1	0	2	1	0.5	4	2	1	128	8	1	0.5	16	16	128	16	8	129	32	2	0.125	0.5	1	1	4	1	0		1	6AB	0	0	0	0	0	1	0	2	0	1	0	1
0	1	0	0	9																						1	1	4	1	0											2	0	1	0	1
0	1	0	0	9																						0	0	4	1	0											2	0	1	0	1
0	1	0	1	9																						1	0	4	1	0		9			0	0	0	0	0	0	2	0	1	0	1
0	1	0	0	9																						1	0	4	1	0											2	0	1	0	1
0	1	1	1	1	0	0.5	0.25	0.125	0.25	0.25	0.125	4	1	0.5	0.125	129	8	129	129	129	129	64	4	0.125	0.5	0	0	3	1	0		1	15BC	0	1	0	0	0	1	0	2	0	1	0	1
0	1	1	1	1	0	1	0.5	1	2	1	1	16	1	1	0.5	129	16	128	129	129	129	64	2	0.125	0.5	1	1	3	0	0		1	6AB	0	1	0	0	0	1	0	2	0	1	0	1
0	1	1	1	1	0	1	0.5	1	2	1	1	8	1	1	0.5	129	16	128	129	129	129	64	2	0.125	0.5	0	0	3	0	0		1	6AB	0	0	0	0	0	1	0	2	0	1	0	1
0	1	1	1	1	0	1	0.5	1	2	1	1	16	1	1	0.5	129	16	128	129	129	129	32	2	0.016	0.5	0	1	2	0	0		1	6AB	0	1	0	0	0	1	0	2	1	0	0	0
0	1	1	1	1	1	4	4	1	8	4	2	129	64	4	0.5	129	16	128	129	129	129	64	2	0.25	0.5	1	0	4	1	0		1	6AB	0	1	0	0	0	1	0	2	0	1	0	1
0	1	0	0	9																						0	0	6	1	0											2	0	0	1	1
0	1	0	1	9																						0	1	3	1	0		0	ND		0	1	0	0	0	1	2	0	1	0	1
0	1	0	0	9																						1	1	3	0	0											2	0	1	0	1
